# Supplementary material for: NGFR induces melanoma invasion and immunotherapy resistance through myosin light chain 2 modulation
Source: EMBO J. 2026 May 26;45(14):4988–5023. doi: 10.1038/s44318-026-00803-2 (PMC13373201; doi:10.1038/s44318-026-00803-2)
Supplement: Supplementary file 4 — Source data Fig. 1 [file 44318_2026_803_MOESM4_ESM.zip]

Archive with 34 entries (29 files):
- Fig 1/
- Fig 1/1A.xlsx
- Fig 1/1B.xlsx
- Fig 1/1C/
- Fig 1/1C/Copia de gN1 CWS194  LUNG 40X 1.tif
- Fig 1/1C/Copia de gN1 CWS194  LUNG 40X 1_scala.jpg
- Fig 1/1C/Copia de WT CWS208 LUNG 40X 1.tif
- Fig 1/1C/Copia de WT CWS208 LUNG 40X 1_escala.jpg
- Fig 1/1D.xlsx
- Fig 1/1E.xlsx
- Fig 1/1F/
- Fig 1/1F/F1-GFP.tif
- Fig 1/1F/F1-NGFR-GFP.tif
- Fig 1/1G.xlsx
- Fig 1/1H.xlsx
- Fig 1/1I/
- Fig 1/1I/1I-Readme.pdf
- Fig 1/1I/Control 39-40-31-2.jpg
- Fig 1/1I/CP NGFR1 44-32-33-2.jpg
- Fig 1/1I/CP NGFR2 45-46-47-2.jpg
- Fig 1/1I/cpControl.tif
- Fig 1/1I/cpNGFR1.tif
- Fig 1/1I/cpNGFR2.tif
- Fig 1/1J.xlsx
- Fig 1/1K.jpg
- Fig 1/1L.xlsx
- Fig 1/1M.xlsx
- Fig 1/1N/
- Fig 1/1N/1N-Readme.pdf
- Fig 1/1N/THX-B.jpg
- Fig 1/1N/THX-B.tif
- Fig 1/1N/Vehicle + THX-B.jpg
- Fig 1/1N/Vehicle.tif
- Fig 1/1O.xlsx
