# Supplementary material for: NGFR induces melanoma invasion and immunotherapy resistance through myosin light chain 2 modulation
Source: EMBO J. 2026 May 26;45(14):4988–5023. doi: 10.1038/s44318-026-00803-2 (PMC13373201; doi:10.1038/s44318-026-00803-2)
Supplement: Supplementary file 4 — Source data Fig. 1 [file 44318_2026_803_MOESM4_ESM.zip › Fig 1/1A.xlsx]

## Sheet: Fig 1A
Days	cpC (n=4)				cpNGFR (n=4)
0	0	0	0	0	0	0	0	0
5	30.2657	0	17.0904	0	52.3194	12.8193	0	0
10	189.222	0	134.816	0	278.512	106.109	0	0
15	861.478	0	341.677	35.07	1024.23	532.868	51.6985	18.2176
20	1368.26	0	855.646	172.814	2153.05	1021.91	367.728	121.8
														Summary	Adjusted P Value
