# Supplementary material for: NGFR induces melanoma invasion and immunotherapy resistance through myosin light chain 2 modulation
Source: EMBO J. 2026 May 26;45(14):4988–5023. doi: 10.1038/s44318-026-00803-2 (PMC13373201; doi:10.1038/s44318-026-00803-2)
Supplement: Supplementary file 4 — Source data Fig. 1 [file 44318_2026_803_MOESM4_ESM.zip › Fig 1/1B.xlsx]

## Sheet: Hoja1
cpC (n=4)	cpNGFR (n=4)
1	1
5	0
2	0
3	0
