# Supplementary material for: NGFR induces melanoma invasion and immunotherapy resistance through myosin light chain 2 modulation
Source: EMBO J. 2026 May 26;45(14):4988–5023. doi: 10.1038/s44318-026-00803-2 (PMC13373201; doi:10.1038/s44318-026-00803-2)
Supplement: Supplementary file 4 — Source data Fig. 1 [file 44318_2026_803_MOESM4_ESM.zip › Fig 1/1D.xlsx]

## Sheet: 1D
Days	GFP (n=15)															NGFR-GFP (n=12)
	Exp1				Exp2					Exp3						Exp1			Exp2				Exp3
0	0	0	0	0	0	0	0	0	0	0	0	0	0	0	0	0	0	0	0	0	0	0	0	0	0	0	0
7	0	0	0	60.8214	0	0	0	0	0	0	0	0	0	0	0	0	58.6432	335.104	0	0	0	0	0	0	0	0	0
10	16.7552	0	65.1442	0	368.614	310.34	114.722	0	0	0	0	0	0	0	0	0	301.594	823.623	125.127	61.601	47.6434	0	0	0	0	0	0
13	205.251	14.1372	50.2656	402.125	694.359	667.135	170.34	18.8166	8.18125	301.594	0	3.1416	1.62316	0	75.3984	1140.4	2155.14	1002.77	542.949	308.296	346.385	0.5236	0	226.195	37.5316	104.72	769.692
16	217.901	113.098	384.846	980.179	3422.22	1441.75	463.771	140.89	55.1838	760.267	10.472	282.22	75.3984	75.3984	886.978	1773.96	3082.96	410.502	1780.06	838.162	380.46	28.2744	14.6608	402.125	131.947	209.44	1504.3
20	2565.64	1060.29	6283.2	497.692	9661.05	3817.04	1707.19	183.849	80.8794	2212.21	469.146	1140.4	1658.77	256.564	890.12	2723.77	4817.12	615.754	2400.56	1738.42	1527.59	454.118	848.232	1140.4	1267.11	3180.87	6237.65
