# Supplementary material for: NGFR induces melanoma invasion and immunotherapy resistance through myosin light chain 2 modulation
Source: EMBO J. 2026 May 26;45(14):4988–5023. doi: 10.1038/s44318-026-00803-2 (PMC13373201; doi:10.1038/s44318-026-00803-2)
Supplement: Supplementary file 4 — Source data Fig. 1 [file 44318_2026_803_MOESM4_ESM.zip › Fig 1/1E.xlsx]

## Sheet: Hoja1
	GFP (n=15)	NGFR-GFP (n=12)
Exp1	0.417694	3.01059
	0.501871	1.72913
	1.10832	1.99186
	0.709442
Exp2	1.30059	2.1143
	0.952406	1.40677
	1.21769	1.70234
	0.978233	1.59425
	1.15424
Exp3	0.885448	0.931043
	1.864	0.775763
	0.723153	1.42526
	0.327459	0.575844
	1.54387	2.5339
	1.31558
