# Supplementary material for: NGFR induces melanoma invasion and immunotherapy resistance through myosin light chain 2 modulation
Source: EMBO J. 2026 May 26;45(14):4988–5023. doi: 10.1038/s44318-026-00803-2 (PMC13373201; doi:10.1038/s44318-026-00803-2)
Supplement: Supplementary file 4 — Source data Fig. 1 [file 44318_2026_803_MOESM4_ESM.zip › Fig 1/1G.xlsx]

## Sheet: Hoja1
Days	cpC (n=6)						cpNGFR1 (n=6)						cpNGFR2 (n=6)
0	0	0	0	0	0	0	0	0	0	0	0	0	0	0	0	0	0	0
7	0	3.91	15.29	0	6.1	2.27	3.32	12.94	0	0	0	32.02	0	0	0	6.71	4.19	0
10	29.92	17.64	67.26	30.42	46.14	97.33	22	52.26	43.2	0	0	105.09	0	23.23	0	28.32	44.4	0
14	128.04	79.72	248.71	138.24	98.46	747.96	11.01	302.69	153.01	1.49	0	452.6	11.25	89.55	40.68	131.42	261.42	0
17	321.56	228.32	742.28	412.24	227.64	1102.36	39.52	688.83	540.68	0	22.45	1004.07	21.56	328.01	221.81	483.32	455.01	0
21	863.2	380.44	1473.24	769.11	516.26	2035.49	122.63	2091.02	1328.47	0	78.66	2216.95	31.63	2134.77	743.04	893.79	1095.4	31.11
