# Supplementary material for: NGFR induces melanoma invasion and immunotherapy resistance through myosin light chain 2 modulation
Source: EMBO J. 2026 May 26;45(14):4988–5023. doi: 10.1038/s44318-026-00803-2 (PMC13373201; doi:10.1038/s44318-026-00803-2)
Supplement: Supplementary file 4 — Source data Fig. 1 [file 44318_2026_803_MOESM4_ESM.zip › Fig 1/1H.xlsx]

## Sheet: Hoja1
	Met-Free	Met		CP Control (n=6)	CP NGFR1 (n=6)	CP NGFR2 (n=6)
cpC	16.7	83.3		100	0	0
cpNGFR1	36.7	63.3		80	100	80
cpNGFR2	56.7	43.3		80	100	20
				100	20	60
				40	60	40
				100	100	60
				83.3333	63.3333	43.3333
