# Supplementary material for: NGFR induces melanoma invasion and immunotherapy resistance through myosin light chain 2 modulation
Source: EMBO J. 2026 May 26;45(14):4988–5023. doi: 10.1038/s44318-026-00803-2 (PMC13373201; doi:10.1038/s44318-026-00803-2)
Supplement: Supplementary file 4 — Source data Fig. 1 [file 44318_2026_803_MOESM4_ESM.zip › Fig 1/1J.xlsx]

## Sheet: Hoja1
cpC (n=6)	cpNGFR1 (n=6)	cpNGFR2 (n=6)
519000	2400	563
80000	1680	1170
143000	5020	671
449000	9130	600
385000	3830	666
11800	58300	33300
11300	156000	38500
8790	41800	15000
4610	70000	2330
6940	15800	9870
8510	84100	5730
6690	42800	6550
5920	137000	3360
7290	34600	2250
16200	40100	1870
17300	7900	7540
25100	2470	5850
18400	805	6510
16600	1760	17100
7400	2740	8110
1800	2250	11000
3340	8580	12400
2670	10400	4820
1120	2530	2250
1450	1130	2440
114000	35300	14400
153000	32500	10700
440000	56100	19000
47500	23600	3770
156000	16500	3910
