# Supplementary material for: NGFR induces melanoma invasion and immunotherapy resistance through myosin light chain 2 modulation
Source: EMBO J. 2026 May 26;45(14):4988–5023. doi: 10.1038/s44318-026-00803-2 (PMC13373201; doi:10.1038/s44318-026-00803-2)
Supplement: Supplementary file 4 — Source data Fig. 1 [file 44318_2026_803_MOESM4_ESM.zip › Fig 1/1L.xlsx]

## Sheet: Hoja1
Days	Vehicle (n=11)											THX-B (n=12)
	Exp1					Exp2						Exp1					Exp2
0	0	0	0	0	0	0	0	0	0	0	0	0	0	0	0	0	0	0	0	0	0	0	0
7	0	0	0	0	0	7.94	2.43	3.59	0.9	4.92	3.98	0	0	0	0	0	0	1.95	2.57	14.14	4.78	2.31	2.71
10	0	14	7.24	0	0	24.02	11.21	10.07	12.38	22.07	17.17	0	0	0	0	22.45	8.82	16.93	10.47	16.71	12.08	10.37	13.23
14	5.81	64.67	73.2	37.69	0	148.07	15.49	118.83	147.29	55.94	114.99	0	3.53	0	6.54	87.6	75.91	82.44	129.17	115.73	90.82	42.31	84.43
16	5.81	196.45	192.89	56.47	8.48	334.07	44.85	285.41	345.45	162.29	212.06	0	10.89	0	8.48	67.92	155.38	247.83	302	330.27	170.42	68.4	156.35
21	3.88	519.18	429.25	102.63	8.48	1094.43	175.35	807.72	1005.95	443.4	976.91	7.61	21.68	0	42.8	344.79	483.26	844.34	843.07	1476.98	359.1	291.83	308.23
24	5.13	1071.78	852.32	311.61	28.6	1243.7	453.27	991.01				24.33	89.17	0	68.69	768.87	936.8	1432.4	978.47	2140.52	926.78	695.65	950.68
