# Supplementary material for: NGFR induces melanoma invasion and immunotherapy resistance through myosin light chain 2 modulation
Source: EMBO J. 2026 May 26;45(14):4988–5023. doi: 10.1038/s44318-026-00803-2 (PMC13373201; doi:10.1038/s44318-026-00803-2)
Supplement: Supplementary file 4 — Source data Fig. 1 [file 44318_2026_803_MOESM4_ESM.zip › Fig 1/1M.xlsx]

## Sheet: Hoja1
	Met-Free	Met		Control (n=11)	THX-B (n=12)
Vehicle	5.45455	94.5455	Exp1	100	80
THX-B	43.6364	56.3636		100	60
				100	40
				100	40
				100	80
			Exp2	100	80
				100	20
				80	100
				60	80
				100	0
				100	40
					60
				94.5455	56.3636
				5.45455	43.6364
