# Supplementary material for: NGFR induces melanoma invasion and immunotherapy resistance through myosin light chain 2 modulation
Source: EMBO J. 2026 May 26;45(14):4988–5023. doi: 10.1038/s44318-026-00803-2 (PMC13373201; doi:10.1038/s44318-026-00803-2)
Supplement: Supplementary file 4 — Source data Fig. 1 [file 44318_2026_803_MOESM4_ESM.zip › Fig 1/1O.xlsx]

## Sheet: Hoja1
	Vehicle (n=11)	THX-B (n=12)
Exp1	19120	84500
	6255	8380
	3560	45100
	1313	8140
	2126	12200
	4261	9290
	2166	11200
	275.9	7670
	208.4	5590
	21420	5470
	26020	56.4
	12940	0.231
	13410	0
	27760	0
	77000	0
	51060	5060
	103700	6340
	17290	567
	150700	3170
	1122	913
	85400	2920
	73190	0
	53840	682
	36260	8710
	29410	6120
Exp2	32920	29680
	37890	19420
	27010	2234
	15470	17600
	32690	15590
	260000	386400*	*Significant Outlier
	250600	40010
	324500	5127
	202600	127200
	140400	12210
	5458	55310
	14220	60280
	1581	13940
	9931	14830
	2497	13580
	15640	64470
	15150	55740
	5065	11260
	5178	17080
	3919	7748
	96240	13810
	401500	27120
	69020	15540
	58750	3842
	17920	5047
	178200	3142
	99410	6235
	27810	3130
	30390	3791
	20500	18440
		24330
		58870
		12360
		15600
		4278
