# Supplementary material for: NGFR induces melanoma invasion and immunotherapy resistance through myosin light chain 2 modulation
Source: EMBO J. 2026 May 26;45(14):4988–5023. doi: 10.1038/s44318-026-00803-2 (PMC13373201; doi:10.1038/s44318-026-00803-2)
Supplement: Supplementary file 5 — Source data Fig. 2 [file 44318_2026_803_MOESM5_ESM.zip]

Archive with 39 entries (34 files):
- Fig 2/
- Fig 2/2A.xlsx
- Fig 2/2B.xlsx
- Fig 2/2C/
- Fig 2/2C/2C-Readme.pdf
- Fig 2/2C/anti - PD-L1-1.tif
- Fig 2/2C/Combo-1.tif
- Fig 2/2C/lungs_group1_1049-1050.tif
- Fig 2/2C/lungs_group2_1058-1059.tif
- Fig 2/2C/lungs_group3_1064-1067.tif
- Fig 2/2C/lungs_group4_1071-1072.tif
- Fig 2/2C/THX-B-1.tif
- Fig 2/2C/Vehicle-1.tif
- Fig 2/2D.xlsx
- Fig 2/2E.xlsx
- Fig 2/2F.xlsx
- Fig 2/2G/
- Fig 2/2G/2G-Readme.pdf
- Fig 2/2G/Actin.tif
- Fig 2/2G/NGFR.tif
- Fig 2/2H/
- Fig 2/2H/5555-Anti PD-L1.tif
- Fig 2/2H/5555-Control.tif
- Fig 2/2H/5555-PD1R-anti PD-1.tif
- Fig 2/2H/5555-PD1R-Vehicle.tif
- Fig 2/2I.xlsx
- Fig 2/2J.xlsx
- Fig 2/2K.xlsx
- Fig 2/2L/
- Fig 2/2L/2L-Readme.pdf
- Fig 2/2L/F10 gfp luc RESISTANT Control XBS 7761-63.tif
- Fig 2/2L/F10 gfp luc RESISTANTxbs6528 200pdl1 XBS 7757-59.tif
- Fig 2/2L/F10 gfp luc RESISTANTxbs6528 200pdl1+thxb XBS 7767-69.tif
- Fig 2/2L/F10R28 Vehicle-1.tif
- Fig 2/2L/R28 2962control 2968 thx-b ln.jpg
- Fig 2/2L/R28 Combo-1.tif
- Fig 2/2L/R28 PDL-1-1.gif
- Fig 2/2L/R28 THX-B-1.tif
- Fig 2/2M.xlsx
