# Supplementary material for: NGFR induces melanoma invasion and immunotherapy resistance through myosin light chain 2 modulation
Source: EMBO J. 2026 May 26;45(14):4988–5023. doi: 10.1038/s44318-026-00803-2 (PMC13373201; doi:10.1038/s44318-026-00803-2)
Supplement: Supplementary file 5 — Source data Fig. 2 [file 44318_2026_803_MOESM5_ESM.zip › Fig 2/2A.xlsx]

## Sheet: Hoja1
Days	Vehicle (n=16)																anti PD-L1 (n=13)													THX-B (n=9)									anti PD-L1 + THX-B (n=8)
	Exp1					Exp2				Exp3			Exp4				Exp1					Exp2				Exp3				Exp1				Exp4					Exp1				Exp3
0	0	0	0	0	0	0	0	0	0	0	0	0	0	0	0	0	0	0	0	0	0	0	0	0	0	0	0	0	0	0	0	0	0	0	0	0	0	0	0	0	0	0	0	0	0	0
5	8.8	2.48	13.03	7.24	0	7.66	10.25	13.31	0	6.43668	0.508049	0.904781	4.94728	19.0501	3.47915	1.26964	0	1.6	1.73	6.86	0	8.32	8.11	6.38	6.49	1.53112	6.26868	0	3.94252	2.33	4.13	0	0	5.12436	0.775558	2.52848	9.24	19.54	3.86	0	0	6.15	3.56257	1.21365	0	0
10	10.67	1.77	26.4	7.27	0	30.03	16.68	90.27	1.29	64.1783	31.1725	17.2507	73.7631	23.2016	0	61.7582	5.45	0	0	17.16	4.19	31.04	61.66	16.2	2.04	8.99014	49.1394	17.9616	45.3235	0	2.57	14.67	0	17.9561	21.393	22.7428	21.87	19.73	25.68	8.53	0	0	22.3497	37.6308	0	0
14	151.57	21.55	95.03	65.44	4.99	39.33	84.53	414.63	27.76	85.8472	59.1251	109.888	153.403	23.808	0	87.8026	62.5	11.33	29.65	112.98	44.51	86.26	91.91	6.99	1.29	151.625	51.6455	27.8033	15.7653	62.1	4.19	45.29	14.68	28.2808	38.5275	21.8036	34.37	61.5	255.43	12.53	0.95	11.45	25.1594	109.294	0	0
18	164.05	139.79	31.55	18.02	0	56.23	243.92	953.25	88.65	378.256	408.335	489.79	307.877	67.1517	6.2832	602.14	186.91	9.2	57.12	241.92	70.62	95.09	25.79	3.57	0.34	348.794	124.716	153.397	21.5123	317.48	0	205.48	169.46	42.9183	112.069	82.7736	16.11	130.51	160.69	30.68	0	0	16.3069	86.1958	0	0
20	1171.35	750.35	254.25	61.1	36.37	61.46	450.65	1162.76	101.93	587.16	755.416	828.965	653.754	69.0522	41.3011	843.336	203.47	14.3	23	465.39	91.93	73.05	27.59	12.42	0	691.534	103.678	114.602	10.7304	1625.78	53.04	578.8	364.16	97.2966	317.008	273.623	18.03	273.86	1051.27	208.64	3.48	4.56	12.9209	157.606	0	0
24	2165.48	1411.39	456.08	122.22	114.31	26.11	979.45	1936	111.04	854.81	1759.37	1484.48	2551.66	257.016	102.291	3361.54	423.38	30.36	41.63	825.92	158.46	75.32	15.11	15.7	0	1322.61	43.7009	313.081	10.0689	1640.58	169.25	879.86	324.64	439.026	766.703		30.27	1072.61	1472.96	351.08	3.1	0.7	15.6452	143.444	0	0
