# Supplementary material for: NGFR induces melanoma invasion and immunotherapy resistance through myosin light chain 2 modulation
Source: EMBO J. 2026 May 26;45(14):4988–5023. doi: 10.1038/s44318-026-00803-2 (PMC13373201; doi:10.1038/s44318-026-00803-2)
Supplement: Supplementary file 5 — Source data Fig. 2 [file 44318_2026_803_MOESM5_ESM.zip › Fig 2/2B.xlsx]

## Sheet: Hoja1
		Met-Free	Met
	Vehicle	46.25	53.75
	anti PD-L1	43.0769	56.9231
	THX-B	88.9	11.1
	anti PD-L1 + THX-B	85	15
	Vehicle (n=16)	anti PD-L1 (n=13)	THX-B (n=9)	anti PD-L1 + THX-B (n=8)
Exp1	100	20	0	80
	80	60	0	0
	60	100	40	0
	80	100	0	20
	100	100
Exp2	80	40
	60	60
	20	0
	0	20
Exp3	20	80		0
	20	100		20
	20	40		0
		20		0
Exp4	60		0
	0		0
	0		20
	40		0
			40
	46.25	56.9231	11.1111	15
