# Supplementary material for: NGFR induces melanoma invasion and immunotherapy resistance through myosin light chain 2 modulation
Source: EMBO J. 2026 May 26;45(14):4988–5023. doi: 10.1038/s44318-026-00803-2 (PMC13373201; doi:10.1038/s44318-026-00803-2)
Supplement: Supplementary file 5 — Source data Fig. 2 [file 44318_2026_803_MOESM5_ESM.zip › Fig 2/2D.xlsx]

## Sheet: Hoja1
	Vehicle (n=16)	anti PD-L1 (n=13)	THX-B (n=9)	anti PD-L1 + THX-B (n=8)
Exp1	15160	321.5	289.6	461.1
	7917	267.2	309.2	598.2
	7502	396.2	258	539.9
	1307	271.1	253	687.6
	9678	269.6	280.4	1016
	751.5	289.5	542.9	343.9
	1003	542.3	429	273.5
	466.5	501.2	335.5	264.2
	370.2	290.7	288.5	277.2
	432	585.4	385.6	273.1
	542.2	615.5	237.2	286
	443.5	1753	254.8	307.2
	339.6	498.2	243.1	301.4
	396	464.6	234.6	271
	411.6	431.8	234.6	286.9
	1613	518.3	415.9	267.6
	611.9	465	476.6	331.2
	446.7	451	390.4	278.6
	442.9	502.9	404.1	293.7
	357.4	457.1	410.8	324.1
	2655	1672
	2855	6921
	2608	1381
	1462	2021
	1697	1580
Exp2	666.4	239.4
	329.4	205.5
	346.3	314.4
	747.4	330.4
	265.5	289.1
	410.1	474
	476.7	481.4
	224.4	141.2
	670.5	237.5
	241.1	2099
	121.9	69.86
	133.8	122.5
	153.8	15.66
	37.76	30.84
	136.4	122.7
	105.1	21.79
	95.45	67.17
	171.4	819.9
	118.7	154.4
	42.2	90.39
Exp3	0	255.5		1.095
	0	543.9		0
	162.4	2152		108.2
	4.863	165.4		0
	1.897	64.72		0
	37.57	967.3		0
	31.73	2966		104.3
	202.8	254.8		20.92
	98.6	2907		288.1
	37.29	678.7		16.8
	84.09	165.7		0
	157.5	115.8		34.99
	88.26	106.2		32.54
	0	161.8		72.13
	45.08	18.32		56.48
		0		93.56
		0		30.79
		125.6		83.24
		100.5		0
		105.7		3.48
Exp4	328.8		160.6
	500.1		117.2
	312.7		155.6
	409.2		144
	181		118.5
	148.3		170.2
	146.2		132.7
	203.7		253.4
	175.9		191
	131.9		211.2
	173.4		258.4
	184.5		1128
	265.9		312.2
	141.6		113.4
	197.3		135.7
	189.9		243.1
	195.5		234.2
	210.6		254
	253.6		241.7
	209.5		241.2
			386.4
			373
			248.6
			266.2
			404
