# Supplementary material for: NGFR induces melanoma invasion and immunotherapy resistance through myosin light chain 2 modulation
Source: EMBO J. 2026 May 26;45(14):4988–5023. doi: 10.1038/s44318-026-00803-2 (PMC13373201; doi:10.1038/s44318-026-00803-2)
Supplement: Supplementary file 5 — Source data Fig. 2 [file 44318_2026_803_MOESM5_ESM.zip › Fig 2/2E.xlsx]

## Sheet: Hoja1
Days	R28	R31	R49	R62	R65
7	8.32	6.38	1.53111	12.3088	1.46755
11	31.04	16.2	8.99014	81.5426	12.9779
14	86.26	6.99	151.625	112.93	24.3621
18	95.09	3.57	129.657	146.802	51.3005
21	73.05	12.42	348.794	255.052	43.5437
24	75.32	15.7	691.534	516.526	77.0432
28	159.01	14.72	1322.61	844.74	177.893
32	286.33	17.9		1681.62	696.769
35	494.29	41.61
38	1101.68	84.1
41		297.77
44		1212.76
