# Supplementary material for: NGFR induces melanoma invasion and immunotherapy resistance through myosin light chain 2 modulation
Source: EMBO J. 2026 May 26;45(14):4988–5023. doi: 10.1038/s44318-026-00803-2 (PMC13373201; doi:10.1038/s44318-026-00803-2)
Supplement: Supplementary file 5 — Source data Fig. 2 [file 44318_2026_803_MOESM5_ESM.zip › Fig 2/2F.xlsx]

## Sheet: Hoja1
	F10	F10 R28	F10 R31	F10 R49	F10 R62	F10 R65
Exp1	0.00844357	0.0510173	0.0541213	0.0567117	0.0971303	0.0257151
Exp2	0.0184662	0.0717407	0.0899688	0.0331962	0.112182	0.0108004
Exp3	0.0067237	0.0680265	0.0687149	0.08029	0.0389876	0.0591506
