# Supplementary material for: NGFR induces melanoma invasion and immunotherapy resistance through myosin light chain 2 modulation
Source: EMBO J. 2026 May 26;45(14):4988–5023. doi: 10.1038/s44318-026-00803-2 (PMC13373201; doi:10.1038/s44318-026-00803-2)
Supplement: Supplementary file 5 — Source data Fig. 2 [file 44318_2026_803_MOESM5_ESM.zip › Fig 2/2I.xlsx]

## Sheet: Hoja1
5555	5555-antiPD1	5555-PD1R	5555-PD1R antiPD1
30.0248	8.05125	31.7918	33.1977
20.7718	7.75675	26.5383	27.5358
22.0685	7.14875	30.7467	29.7065
17.6985	11.45	28.6947	29.26
29.8727		37.1878	32.1385
22.1255
