# Supplementary material for: NGFR induces melanoma invasion and immunotherapy resistance through myosin light chain 2 modulation
Source: EMBO J. 2026 May 26;45(14):4988–5023. doi: 10.1038/s44318-026-00803-2 (PMC13373201; doi:10.1038/s44318-026-00803-2)
Supplement: Supplementary file 5 — Source data Fig. 2 [file 44318_2026_803_MOESM5_ESM.zip › Fig 2/2J.xlsx]

## Sheet: Hoja1
Days	R28-Vehicle (n=13)													R28-THX-B (n=5)					R28-anti PD-L1 (n=9)									R28-anti PD-L1 + THX-B (n=9)
	Exp1				Exp2				Exp3					Exp3					Exp1					Exp2				Exp1				Exp2
0	0	0	0	0	0	0	0	0	0	0	0	0	0	0	0	0	0	0	0	0	0	0	0	0	0	0	0	0	0	0	0	0	0	0	0	0
7	0	4.1888	13.8336	9.36321	5.512	0	3.78929	3.28392	8.68797	17.3177	7.85958	14.4214	26.443	0	30.8228	5.13675	0	19.8612	0	12.3088	1.46755	4.56027	7.41193	2.65402	7.7318	0	0	0	2.71078	4.51141	8.62953	7.81707	4.23069	6.20553	2.39664	0.75922
11	30.4833	81.0816	65.2989	47.9755	19.6243	27.3826	7.1167	13.1956	9.2832	25.3998	65.5966	55.7529	52.8103	0	35.8352	18.0431	26.6006	36.236	16.2488	81.5426	12.9779	37.1751	6.15754	5.21873	5.50082	29.2702	13.9704	0	3.55317	23.291	0	11.1288	4.5459	3.89994	6.39639	3.9625
14	74.3059	46.9727	118.499	75.9793	63.9538	57.6018	13.4234	23.3989	0	34.4219	24.767	51.4406	125.946	26.7865	66.1814	33.6631	11.1166	19.5689	38.8397	112.93	24.3621	57.5522	0.927589	3.15656	5.50665	59.4189	0	0	9.18832	4.6858	9.3557	0	0	0	0	0.369122
18	91.1987	28.8645	160.827	132.466	120.889	114.09	59.1497	120.957	79.7169	68.7188	68.9787	146.794	179.242	16.6695	128.863	54.9594	109.77	92.5244	7.79521	255.052	43.5437	58.2159	0.278263	65.45	0	45.4714	0	0	24.0236	0	4.99959	0	0	0	0	0
21	94.6627	68.2178	262.73	204.414	103.011	179.459	127.816	112.986	0	64.8696	41.1016	294.702	347.456	56.897	159.737	125.636	217.187	260.571	29.8651	516.526	77.0432	66.5085	0	0	0	58.1816	0	0	35.2425	0	16.3753	0	0	0	0	0
24	182.012	99.6785	364.112	319.429	125.118	217.414	387.742	254.955	0	108.831	86.4735	534.468	482.516	131.17	308.059	344.006	399.783	367.318	15.0739	844.74	177.893	48.9099	19.6849	0	9.59651	32.8862	0	0	98.2803	0	28.9092	0	0	0	0	0
28	231.222	181.457	487.611	588.166	323.847	529.228	522.789	251.394	0	147.348	88.3366	583.096	911.162	486.124	959.282	439.766	631.035	666.8	7.65551	1681.62	696.769	54.3694	0	67.6221	8.18554	27.4902	0	0	94.2265	0	87.2967	0	0	0	0	0
