# Supplementary material for: NGFR induces melanoma invasion and immunotherapy resistance through myosin light chain 2 modulation
Source: EMBO J. 2026 May 26;45(14):4988–5023. doi: 10.1038/s44318-026-00803-2 (PMC13373201; doi:10.1038/s44318-026-00803-2)
Supplement: Supplementary file 5 — Source data Fig. 2 [file 44318_2026_803_MOESM5_ESM.zip › Fig 2/2K.xlsx]

## Sheet: Hoja1
		Met-Free	Met
	Vehicle	50.77	49.23
	anti PD-L1	60	40
	THX-B	84	16
	anti PD-L1 + THX-B	91.11	8.89
	Vehicle (n=13)	anti PD-L1 =(n=9)	anti PD-L1 + THX-B (n=9)	THX-B (n=5)
Exp1	20	40	20
	20	100	20
	60	40	40
	80	20	0
		60
Exp2	0	100	0
	0	0	0
	40	0	0
	0	0	0
			0
Exp3	80			0
	100			20
	100			0
	60			40
	80			20
