# Supplementary material for: NGFR induces melanoma invasion and immunotherapy resistance through myosin light chain 2 modulation
Source: EMBO J. 2026 May 26;45(14):4988–5023. doi: 10.1038/s44318-026-00803-2 (PMC13373201; doi:10.1038/s44318-026-00803-2)
Supplement: Supplementary file 5 — Source data Fig. 2 [file 44318_2026_803_MOESM5_ESM.zip › Fig 2/2M.xlsx]

## Sheet: Hoja1
	Vehicle (n=13)	anti PD-L1 (n=9)	THX-B (n=5)	anti PD-L1 + THX-B (n=9)
Exp1	190.1	2045		413.7
	4347	5327		267
	443.7	474.3		86.16
	89	942.5		127.7
	122.3	501.4		200
	2121	169.6		232
	5494	569.4		458
	392.7	12730		397.7
	923.7	5848		309
	8019	8063		603.8
	89.19	492.4		1934
	169.7	265.7		39.69
	114.9	491.3		1
	120.3	192.3		85.24
	279.8	214.9		43.48
	149.8	1		1
	694.6	1481		5.941
	271.1	182.5		1
	203.4	121.1		1
	405.1	149.6
		416.3
		752
		583.3
		396.5
		1310
Exp2	231.9	1193		130.3
	291.6	2373		269.5
	232	1478		275.5
	157.2	1917		383.9
	182.7	813.9		261.8
	238.5	332.6		256.5
	235.4	350.5		284.8
	310.5	315.6		280.3
	201.4	330.7		298
	266.1	342.8		228.8
	300.7	265.2		294.1
	344.5	343.5		265.6
	242.3	376.3		288.6
	211.7	307.2		286.2
	270	298.2		275.2
	272.2	263.6		247.1
	296.8	300		219.9
	282.8	249.1		196.7
	312.8	343.7		190.4
	289.7	328.6		233.5
				245.4
				281.1
				238.3
				221.5
				248.1
				249.9
Exp3	1600		277
	1950		304
	2240		242
	1740		271
	2490		264
	313		260
	370		519
	505		210
	381		198
	284		238
	512		257
	6750		270
	482		222
	455		252
	312		318
	1320		317
	963		444
	1790		302
	460		276
	317		318
	812		268
	1640		280
	1080		220
	639		167
	215		162
