# Supplementary material for: NGFR induces melanoma invasion and immunotherapy resistance through myosin light chain 2 modulation
Source: EMBO J. 2026 May 26;45(14):4988–5023. doi: 10.1038/s44318-026-00803-2 (PMC13373201; doi:10.1038/s44318-026-00803-2)
Supplement: Supplementary file 6 — Source data Fig. 3 [file 44318_2026_803_MOESM6_ESM.zip]

Archive with 14 entries (12 files):
- Fig 3/
- Fig 3/3A.xlsx
- Fig 3/3B/
- Fig 3/3B/3B-Readme.pdf
- Fig 3/3B/Combo.tif
- Fig 3/3B/IgG.tif
- Fig 3/3B/PD-L1.tif
- Fig 3/3B/THX-B.tif
- Fig 3/3C.xlsx
- Fig 3/3D.xlsx
- Fig 3/3E.xlsx
- Fig 3/3F.xlsx
- Fig 3/3G.xlsx
- Fig 3/3H.xlsx
