# Supplementary material for: NGFR induces melanoma invasion and immunotherapy resistance through myosin light chain 2 modulation
Source: EMBO J. 2026 May 26;45(14):4988–5023. doi: 10.1038/s44318-026-00803-2 (PMC13373201; doi:10.1038/s44318-026-00803-2)
Supplement: Supplementary file 6 — Source data Fig. 3 [file 44318_2026_803_MOESM6_ESM.zip › Fig 3/3A.xlsx]

## Sheet: Hoja1
Days	Vehicle (n=9)									anti PD-L1 (n=9)									THX-B (n=9)									anti PD-L1 + THX-B (n=9)
	Exp1				Exp2					Exp1				Exp2					Exp1				Exp2					Exp1					Exp2
0	0	0	0	0	0	0	0	0	0	0	0	0	0	0	0	0	0	0	0	0	0	0	0	0	0	0	0	0	0	0	0	0	0	0	0	0
8	17.6978	22.644	9.6013	0	39.5358		47.4407	68.9997		9.17595	0	26.3884	16.5007	42.5046	55.1359		45.2023		12.5743	0	25.1791	0	56.6584		47.9497		0	22.2439	0	17.5523	14.5356	0			45.7312
10	31.1391	19.538	33.9471	0	79.856	74.1401	120.189	77.5406	48.6168	13.8086	11.2203	25.01	16.2527	56.2195	14.1372	60.6662	64.9274		9.52298	12.1138	15.4782	30.9717	77.7577	72.7503	90.6871	103.396	61.3891	10.6845	0	14.324	26.5086	13.9493	71.8929	59.1982	93.0642	44.5449
12	41.5283	30.889	36.6995	0	81.3949	74.5259	51.9106	76.7363	68.1824	9.79367	0	30.7513	18.605	98.7626	14.1372	84.9106	112.865	46.1108	15.8692	19.769	45.2126	23.2852	75.1136	91.0292	118.586	77.4448	56.5839	14.6468	10.1637	19.6095	22.4981	10.2075	56.0889	71.5912	79.7774	62.275
15	57.7691	46.4586	28.1505	38.4241	127.874	106.482	85.6494	93.3783	123.412	8.22836	23.6034	51.8574	20.7612	114.395	14.1372	117.607	140.7	83.8786	59.3455	5.9804	21.3661	55.4756	82.302	87.7437	186.094	122.908	69.9631	15.5158	25.7763	21.0415	35.2496	13.461	88.3786	56.8747	99.7574	52.5317
17	68.7548	53.8059	48.0206	66.6677	165.725	142.914	177.491	162.649	123.412	22.775	40.1784	69.2284	45.4031	131.309	218.968	315.286	148.85	136.27	72.4794	6.16523	50.892	50.9393	124.859	104.587	244.259	182.415	70.9431	33.0621	55.2936	29.0885	44.64	22.8545	81.2298	72.3129	157.071	48.3747
19	65.5391	109.458	73.6277	87.5976	265.115	234.655	146.716	210.803	267.851	38.7795	49.8893	77.8486	60.2132	173.7	286.914	307.419	213.721	254.009	155.362	42.9332	79.1048	63.692	197.965	145.843	303.727	194.511	101.543	36.6195	86.5504	37.8359	89.5371	43.2418	111.276	87.528	220.812	59.2267
22	126.127	146.319	116.8	224.05	357.687	366.306	173.58	243.515	343.012	199.799	77.7116	170.57	130.984	294.743	445.991	422.291	393.309	407.252	192.453	131.524	130.213	105.273	276.335	237.579	414.744	261.241	164.536	33.7468	72.0303	52.7459	88.9551	88.9551	240.625	195.465	332.891	91.5743
24	126.274	131.055	114.038	294.427	657.531	389.565	220.258	496.362	555.345	161.257	56.8203	215.908	130.347	366.868	551.606	620.812	418.768	456.189	179.521	105.777	164.966	216.133	290.402	345.033	547.173	494.534	248.347	47.1487	92.487	40.519	61.8329	43.7813	302.78	296.705	409.936	122.183
26	373.318	200.232	165.173	383.727	578.089	510.921	307.651	810.269	657.327	163.295	90.6312	497.541	223.952	485.744	1055.24	933.796	555.955	766.586	586.32	280.186	281.366	231.591	317.956	404.038	702.562	700.019	354.593	42.9814	135.169	63.1671	189.616	51.1552	308.857	411.276	432.625	131.923
