# Supplementary material for: NGFR induces melanoma invasion and immunotherapy resistance through myosin light chain 2 modulation
Source: EMBO J. 2026 May 26;45(14):4988–5023. doi: 10.1038/s44318-026-00803-2 (PMC13373201; doi:10.1038/s44318-026-00803-2)
Supplement: Supplementary file 6 — Source data Fig. 3 [file 44318_2026_803_MOESM6_ESM.zip › Fig 3/3C.xlsx]

## Sheet: Hoja1
	IgG	THX-B	Anti PD-L1	Anti PD-L1+THX-B
Exp1	3.16104	3.86722	2.13759	5.97052
	3.36554	4.04512	2.29692	6.02636
	3.4969	4.07803	2.07616	5.88984
	3.4173	3.07929	3.46531	5.01829
	6.02785	0.944276	4.28425	5.30909
	5.81726	0.965061	3.67926	5.54559
	4.61111	1.11874	3.56599	7.66697
	5.38634	1.0051	3.25711	4.18566
		2.55245	2.86421	8.43955
		2.56664	3.3821	9.41544
		3.81763	2.61315	7.73757
		3.74868	2.37108	8.37173
Exp2	5.21731	5.96593	2.04072	9.92966
	6.84792	4.65423	2.16493	1.59722
	3.38898	1.83634	0.935259	9.76986
	1.03124	6.44004	2.62552	3.84345
	1.70912	8.40673	5.17326	1.64309
