# Supplementary material for: NGFR induces melanoma invasion and immunotherapy resistance through myosin light chain 2 modulation
Source: EMBO J. 2026 May 26;45(14):4988–5023. doi: 10.1038/s44318-026-00803-2 (PMC13373201; doi:10.1038/s44318-026-00803-2)
Supplement: Supplementary file 6 — Source data Fig. 3 [file 44318_2026_803_MOESM6_ESM.zip › Fig 3/3D.xlsx]

## Sheet: Hoja1
Days	cpC (n=9)										cpNGFR (n=10)
0	0	0	0	0	0	0	0	0	0		0	0	0	0	0	0	0	0	0
7	0	0	0	0	0	0	0	0	0		0	0	0	0	0	0	0	0	0	0
11	23.8223	20.0348	22.4849	0	0	0	14.1372	0	13.572		22.9791	0	0	9.64873	0	0	0	0	0	0
14	23.0364	30.9115	37.1784	24.3736	0	0	45.0109	34.7828	25.2939		24.5092	0	0	23.2469	0	0	0	23.4253	0	0
17	26.1468	48.3282	38.5839	33.0077	36.1218	25.3583	35.2457	51.048	40.334		21.3494	0	5.53967	25.6375	5.67582		0	12.6756	25.7601	13.5229
21	55.2809	113.663	78.2043	46.4784	53.9314	56.3014	58.617	201.652	89.1268		49.4853	0	0	42.7994	19.031	22.5555	0	30.3776	59.7389	0
24	63.3046	102.851	92.6031	76.9516	94.7711	144.403	99.4428	387.632	137.261		29.2643	0	26.7982	32.9378	22.7597	38.5568	0	17.3167	34.7914	0
28	81.721	207.87	194.076	96.7419	168.741	289.425	151.445	875.783	264.139		22.431	0	0	55.9439	17.0578	76.1974	0	37.6534	32.4846	30.2286
31	91.0027	203.126	198.617	149.007	374.247	612.018	131.809	1293.41	381.081		28.8548	0	0	38.3072	23.606	88.5249	0	8.94854	33.6507	0
35	107.128	218.085	478.191	172.087	566.839	944.928	180.759	1939.38	607.024		27.6241	0	0	96.833	0	115.25	0	0	42.9181	0
38	117.482	518.405	680.967	361.71	899.465	1103.27	71.2341		658.17		32.9933	0	25.59	51.3011	0	67.3563	0	0	61.3784	0
42	171.662	808.499	1319.93	554.796	1702.39	1765.6	110.201		1204.5		26.8999	0	0	80.1565	0	149.826	0	0	100.23	0
