# Supplementary material for: NGFR induces melanoma invasion and immunotherapy resistance through myosin light chain 2 modulation
Source: EMBO J. 2026 May 26;45(14):4988–5023. doi: 10.1038/s44318-026-00803-2 (PMC13373201; doi:10.1038/s44318-026-00803-2)
Supplement: Supplementary file 6 — Source data Fig. 3 [file 44318_2026_803_MOESM6_ESM.zip › Fig 3/3E.xlsx]

## Sheet: Hoja1
Days	Vehicle (n=10)										anti PD-1 (n=10)										THX-B (n=10)										anti PD-1 + THX-B (n=10)
	Exp1					Exp2					Exp1					Exp2					Exp1					Exp2					Exp1					Exp2
0	0	0	0	0	0	0	0	0	0	0	0	0	0	0	0	0	0	0	0	0	0	0	0	0	0	0	0	0	0	0	0	0	0	0	0	0	0	0	0	0
18	0	0	0	98	0	0.0625	62.5	62.5	62.5	62.5	0	0	0	0	0	62.5	62.5	351.562	289.688	62.5	0	0	0	0	0	32	62.5	62.5	337.892	62.5	0	0	0	0	0	317.608	62.5	186.05	62.5	256
21	0	302.76	0	126.324	0	0.0625	62.5	62.5	62.5	62.5	0	0	0	0	0	62.5	62.5	388.349	302.324	32	0	0	0	0	0	81.25	62.5	62.5	473.062	62.5	0	0	0	0	0	400.078	62.5	213.444	62.5	664.424
24	18	465.007	0	272	0	0.0625	62.5	510.291	504.504	1009.88	0	0	0	0	0	672.3	200	1085.06	529.83	423.673	0	0	0	40	0	221.387	62.5	346.385	1439.78	91.25	0	0	0	0	0	1156.64	62.5	223.767	304	190.125
28	1210	2688	528	1512	226.875	0	123.93	991.44	968.112	1300.45	0	0	0	37.5	32	1389.43	722.5	1492.19	955.06	960.115	334.62	0	0	575	4	296.45	176.824	529.2	3178.98	217.716	0	0	0	0	0	1787.12	62.5	188.012	284.062	230.3
30			1149.5		1149.5		200.688	995.982	1664.65	1543.55	0	0	0	306.25	1149.5	1529.39	479.61	1647.75	875.848	1229.84	1008	0	0	1267.5	0	355.2	146.202	740.05		242.406	0	0	0	0	0		117.975	296.45	306.128	211.25
