# Supplementary material for: NGFR induces melanoma invasion and immunotherapy resistance through myosin light chain 2 modulation
Source: EMBO J. 2026 May 26;45(14):4988–5023. doi: 10.1038/s44318-026-00803-2 (PMC13373201; doi:10.1038/s44318-026-00803-2)
Supplement: Supplementary file 6 — Source data Fig. 3 [file 44318_2026_803_MOESM6_ESM.zip › Fig 3/3F.xlsx]

## Sheet: Data summary
	Vehicle	THX-B	Anti PD-1	Anti PD-1 + THX-B
Number of rows	40	40	40	40
# of blank lines	30	30	30	30
# rows with impossible data	0	0	0	0
# censored subjects	0	0	2	5
# deaths/events	10	10	8	5
Median survival	30	41	33.5	62

## Sheet: Data Table
Days	Vehicle (n=10)	THX-B (n=10)	Anti PD-1 (n=10)	Anti PD-1 + THX-B (n=10)
28	1
30	1
30	1
30	1
30	1
30	1
32	1
32	1
34	1
49	1
28		1
32		1
32		1
37		1
38		1
44		1
49		1
52		1
53		1
54		1
30			1
30			1
32			1
33			1
33			1
34			1
36			1
60			1
70			0
70			0
28				1
45				1
45				1
49				1
54				1
70				0
70				0
70				0
70				0
70				0

## Sheet: Survival proportions
	Vehicle	THX-B	Anti PD-1	Anti PD-1 + THX-B
0	100	100	100	100
28	90	90		90
30	40		80
32	20	70	70
33			50
34	10		40
36			30
37		60
38		50
44		40
45				70
49	0	30		60
52		20
53		10
54		0		50
60			20
70			20	50
