# Supplementary material for: NGFR induces melanoma invasion and immunotherapy resistance through myosin light chain 2 modulation
Source: EMBO J. 2026 May 26;45(14):4988–5023. doi: 10.1038/s44318-026-00803-2 (PMC13373201; doi:10.1038/s44318-026-00803-2)
Supplement: Supplementary file 6 — Source data Fig. 3 [file 44318_2026_803_MOESM6_ESM.zip › Fig 3/3G.xlsx]

## Sheet: Summary
Patients	R	NR
Q1	1	16
Q2-4	21	33

## Sheet: Each patient
Cohort	Patient	NGFR	Quartile	Response
Riaz 2017	Pt1_On_AD174047-6	2.43325	Q2	NR
Riaz 2017	Pt10_On_E9047632-6	2.58728	Q2	NR
Riaz 2017	Pt101_On_AD681975-5	11.6184	Q3	R
Riaz 2017	Pt103_On_AE134059-6	6.96795	Q3	NR
Riaz 2017	Pt105_On_AE373241-6	2.28787	Q2	R
Riaz 2017	Pt106_On_AD513626-6	4.08792	Q2	NR
Riaz 2017	Pt108_On_AE373243-6	0.41186	Q1	NR
Riaz 2017	Pt11_On_AD314068-6	1.41217	Q1	NR
Riaz 2017	Pt13_On_AD314067-6	4.44319	Q3	NR
Riaz 2017	Pt17_On_E9261162-5	0.146829	Q1	NR
Riaz 2017	Pt18_On_E9261163-5	8.94673	Q3	R
Riaz 2017	Pt2_On_AD174046-6	1.0398	Q1	NR
Riaz 2017	Pt26_On_AD467915-5	1.70448	Q2	NR
Riaz 2017	Pt27_On_AD467934-5	18.8109	Q4	NR
Riaz 2017	Pt28_On_AD167375-7	2.13181	Q2	NR
Riaz 2017	Pt3_On_E9047638-6	9.41	Q3	R
Riaz 2017	Pt30_On_AD505620-6	1.64922	Q1	R
Riaz 2017	Pt31_On_AD467932-6	0.990426	Q1	NR
Riaz 2017	Pt32_On_E9414883-5	0.108366	Q1	NR
Riaz 2017	Pt34_On_AD485757-6	4.13444	Q2	R
Riaz 2017	Pt36_On_AD495182-6	18.4313	Q4	NR
Riaz 2017	Pt37_On_AD495183-5	0.540047	Q1	NR
Riaz 2017	Pt38_On_E9414881-5	5.57781	Q3	NR
Riaz 2017	Pt4_On_E9047643-7	13.9669	Q4	NR
Riaz 2017	Pt44_On_AD167376-6	4.34383	Q3	R
Riaz 2017	Pt46_On_AD781834-6	3.9438	Q2	NR
Riaz 2017	Pt47_On_AD530367-6	1.84722	Q2	NR
Riaz 2017	Pt48_On_E9047631-6	12.7897	Q3	R
Riaz 2017	Pt49_On_AD681976-5	2.0119	Q2	R
Riaz 2017	Pt5_On_E9047635-6	2.11288	Q2	NR
Riaz 2017	Pt52_On_AD530365-6	19.4275	Q4	NR
Riaz 2017	Pt58_On_AE045812-10	16.1572	Q4	NR
Riaz 2017	Pt62_On_AD635728-5	1.27145	Q1	NR
Riaz 2017	Pt65_On_AD796996-5	61.6029	Q4	NR
Riaz 2017	Pt67_On_AD530366-6	0.215471	Q1	NR
Riaz 2017	Pt68_On_AD635729-6	1.00669	Q1	R
Riaz 2017	Pt77_On_AD733629-8	13.5768	Q4	NR
Riaz 2017	Pt78_On_AE148748-6	26.0927	Q4	NR
Riaz 2017	Pt79_On_AD733628-6	2.43115	Q2	NR
Riaz 2017	Pt8_On_AD167380-7	0.511907	Q1	NR
Riaz 2017	Pt82_On_AD125218-6	7.77927	Q3	NR
Riaz 2017	Pt84_On_AD495199-6	1.21564	Q1	NR
Riaz 2017	Pt85_On_AE070989-10	23.6059	Q4	NR
Riaz 2017	Pt87_On_AD495198-6	18.1665	Q4	NR
Riaz 2017	Pt89_On_AE070987-5	132.787	Q4	NR
Riaz 2017	Pt9_On_E9047644-7	139.09	Q4	NR
Riaz 2017	Pt92_On_AE148750-5	5.47452	Q3	NR
Riaz 2017	Pt93_On_AE070988-5	5.26393	Q3	NR
Riaz 2017	Pt94_On_AE373242-6	6.20089	Q3	R
Riaz 2017	Pt98_On_AE086717-6	3.11747	Q2	NR
Hugo 2016	Pt1	22.9356	Q4	NR
Hugo 2016	Pt10	13.3965	Q4	NR
Hugo 2016	Pt12	51.1797	Q4	NR
Hugo 2016	Pt13	20.0486	Q4	R
Hugo 2016	Pt14	1.51829	Q1	NR
Hugo 2016	Pt15	2.96505	Q2	R
Hugo 2016	Pt16	0.36154	Q1	NR
Hugo 2016	Pt19	9.78815	Q3	R
Hugo 2016	Pt2	3.35947	Q2	R
Hugo 2016	Pt20	1.44467	Q1	NR
Hugo 2016	Pt22	12.7088	Q4	NR
Hugo 2016	Pt23	3.25014	Q2	NR
Hugo 2016	Pt25	4.01295	Q3	NR
Hugo 2016	Pt27A	4.24558	Q3	R
Hugo 2016	Pt27B	0.954608	Q1	R
Hugo 2016	Pt4	2.85465	Q2	R
Hugo 2016	Pt5	0.0406004	Q1	R
Hugo 2016	Pt6	4.00643	Q2	R
Hugo 2016	Pt7	2.38712	Q1	NR
Hugo 2016	Pt8	6.63423	Q3	R
Hugo 2016	Pt9	7.20976	Q3	R
