# Supplementary material for: NGFR induces melanoma invasion and immunotherapy resistance through myosin light chain 2 modulation
Source: EMBO J. 2026 May 26;45(14):4988–5023. doi: 10.1038/s44318-026-00803-2 (PMC13373201; doi:10.1038/s44318-026-00803-2)
Supplement: Supplementary file 6 — Source data Fig. 3 [file 44318_2026_803_MOESM6_ESM.zip › Fig 3/3H.xlsx]

## Sheet: Summary and Statistics
PFS (Years)	adjusted_NGFR_percent	ngfr_hi_lo	patient_code
0.0986301	0.186039		P31
2.90411	0.500862	high	P32
2.90411	0.477877	high	P32
2.68493	0.386557	high	P40
2.68493	0.175042		P40
0.2	0.349511	high	P41
0.2	0.029359	low	P41
0.2	0.418335	high	P41
0.2	0.108313		P41
0.167123	0.016727	low	P9
2.2	0.00192018	low	P10
0.249315	0.00869009	low	P11
0.454795	0.0186126	low	P29
0.0712329	0.0463142	low	P12
0.279452	0.271642		P13
1.4274	0.0514883	low	P14
11.0274	0.407785	high	P15
0.810959	0.0145015	low	P16
1.47945	0.063451		P17
1.38356	0.0187184	low	P18
0.0438356	0.219506		P19
0.183562	0.148725		P20
0.183562	0.0977028		P21
2.88767	0.0454514	low	P22
2.77808	0.0653174		P33
0.421918	0.361389	high	P34
0.421918	0.22134		P34
0.421918	0.138048		P34
0.421918	0.268328		P34
5.69315	0.0415772	low	P39
5.69315	0.038049	low	P39
5.69315	0.212334		P39
5.69315	0.20147		P39
0.917808	0.0230158	low	P28
0.917808	0.0560758		P28
0.917808	0.0252239	low	P28
0.917808	0.0813512		P28
0.917808	0.115709		P28
0.917808	0.0895159		P28
0.112329	0.207464		P36
0.112329	0.142792		P36
0.112329	0.00210305	low	P36
0.153425	0.734762	high	P35
0.331507	0.443038	high	P37
0.331507	0.758089	high	P37
0.331507	0.816334	high	P37
0.331507	0.107769		P37
0.331507	0.264231		P37
0.331507	0.343613	high	P37
1.59178	0.142372		P1
1.57808	0.128319		P42
1.57808	0.111819		P42
1.57808	0.103495		P42
1.57808	0.127039		P42
1.33425	0.508261	high	P2
0.219178	0.373573	high	P43
0.219178	0.19916		P43
1.83836	0.12639		P44
0.10411	0.0387881	low	P45
0.10411	0.110178		P45
1.37534	0.113282		P3
0.0712329	0.870207	high	P27
0.0712329	0.972089	high	P27
0.0712329	0.884123	high	P27
0.0712329	0.878208	high	P27
0.0712329	0.179358		P27
0.0712329	0.488796	high	P27
1.65205	0.163752		P4
1.56712	0.00297402	low	P5
3.65753	0.0725269		P30
3.65753	0.00414138	low	P30
3.65753	0.000679625	low	P30
3.65753	0.184848		P30
3.65753	0.218031		P30
3.65753	0.0208569	low	P30
3.40274	0.21531		P38
3.40274	0.0248784	low	P38
3.40274	0.0939124		P38
0.230137	0.200863		P24
0.230137	0.0537522	low	P24
0.230137	0.202261		P24
0.230137	0.228397		P24
0.230137	0.113935		P24
0.230137	0.0413659	low	P24
0.0767123	0.225279		P25
0.0767123	0.544112	high	P25
2.07123	0.0172416	low	P26
2.07123	0.0732437		P26
2.07123	0.0341695	low	P26
3.03562	0.342661	high	P23
3.03562	0.338186	high	P23
3.03562	0.429731	high	P23
1.2411	0.285027		P6
0.0767123	0.578855	high	P7
0.378082	0.222302		P8

## Sheet: Raw Data
PFS (days)	PFS (Years)	PFS_censor	NGFR_percent	S100_percent	MelanA_percent	s100_melanA_mean	adjusted_NGFR_percent	ngfr_hi_lo	patient_code
36	0.0986301	1	0.19403	1	0.917633	0.958817	0.186039		P31
1060	2.90411	0	0.735072	0.365854	0.996902	0.681378	0.500862	high	P32
1060	2.90411	0	0.75064	0.283688	0.989563	0.636625	0.477877	high	P32
980	2.68493	0	0.908385	0.184356	0.66673	0.425543	0.386557	high	P40
980	2.68493	0	0.302246	0.362157	0.796117	0.579137	0.175042		P40
73	0.2	1	0.366182	0.997363	0.911584	0.954474	0.349511	high	P41
73	0.2	1	0.30838	0.00908014	0.181328	0.0952042	0.029359	low	P41
73	0.2	1	0.441172	0.974975	0.921494	0.948235	0.418335	high	P41
73	0.2	1	0.292551	0.332156	0.408317	0.370237	0.108313		P41
61	0.167123	1	0.0308618	0.541998		0.541998	0.016727	low	P9
803	2.2	0	0.0594165	0.0323172		0.0323172	0.00192018	low	P10
91	0.249315	1	0.317095	0.0274053		0.0274053	0.00869009	low	P11
166	0.454795	1	0.652314	0.0367629	0.0203033	0.0285331	0.0186126	low	P29
26	0.0712329	1	0.657993	0.0703871		0.0703871	0.0463142	low	P12
102	0.279452	1	0.55635	0.488257		0.488257	0.271642		P13
521	1.4274	0	0.0908837	0.566529		0.566529	0.0514883	low	P14
4025	11.0274	0	0.587891	0.693641		0.693641	0.407785	high	P15
296	0.810959	1	0.0153907	0.942224		0.942224	0.0145015	low	P16
540	1.47945	0	0.36372	0.17445		0.17445	0.063451		P17
505	1.38356	0	0.0307904	0.60793		0.60793	0.0187184	low	P18
16	0.0438356	1	0.242754	0.904229		0.904229	0.219506		P19
67	0.183562	1	0.320665	0.463803		0.463803	0.148725		P20
67	0.183562	1	0.260515	0.375037		0.375037	0.0977028		P21
1054	2.88767	0	0.464679	0.0978124		0.0978124	0.0454514	low	P22
1014	2.77808	0	0.247218	0.122137	0.406282	0.26421	0.0653174		P33
154	0.421918	1	0.362083	1	0.996166	0.998083	0.361389	high	P34
154	0.421918	1	0.245738	0.824	0.977432	0.900716	0.22134		P34
154	0.421918	1	0.147749	0.896175	0.972508	0.934341	0.138048		P34
154	0.421918	1	0.62703		0.427935	0.427935	0.268328		P34
2078	5.69315	0	0.0429928	0.971224	0.962922	0.967073	0.0415772	low	P39
2078	5.69315	0	0.0390649	0.956107	0.991881	0.973994	0.038049	low	P39
2078	5.69315	0	0.288013	0.659838	0.81464	0.737239	0.212334		P39
2078	5.69315	0	0.266166	0.708609	0.805258	0.756933	0.20147		P39
335	0.917808	1	0.0235402	0.99687	0.958578	0.977724	0.0230158	low	P28
335	0.917808	1	0.0598974	0.98487	0.887526	0.936198	0.0560758		P28
335	0.917808	1	0.0254387	0.99251	0.990597	0.991554	0.0252239	low	P28
335	0.917808	1	0.083442	0.974247	0.97564	0.974944	0.0813512		P28
335	0.917808	1	0.133843	0.898696	0.830334	0.864515	0.115709		P28
335	0.917808	1	0.104952	0.895093	0.810747	0.85292	0.0895159		P28
41	0.112329	1	0.292248	0.675739	0.744043	0.709891	0.207464		P36
41	0.112329	1	0.211543	0.641766	0.708239	0.675003	0.142792		P36
41	0.112329	1	0.0204593	0.0665494	0.139035	0.102792	0.00210305	low	P36
56	0.153425	1	0.881075	0.887586	0.780291	0.833938	0.734762	high	P35
121	0.331507	1	0.813144	0.675174	0.414518	0.544846	0.443038	high	P37
121	0.331507	1	0.873173	0.837526	0.898875	0.868201	0.758089	high	P37
121	0.331507	1	0.920648	0.916445	0.856945	0.886695	0.816334	high	P37
121	0.331507	1	0.712204	0.185993	0.116642	0.151318	0.107769		P37
121	0.331507	1	0.750187	0.261838	0.442601	0.35222	0.264231		P37
121	0.331507	1	0.673403	0.516022	0.504506	0.510264	0.343613	high	P37
581	1.59178	0	0.184736	0.770679		0.770679	0.142372		P1
576	1.57808	1	0.137248	0.878806	0.991081	0.934944	0.128319		P42
576	1.57808	1	0.129547	0.905621	0.820688	0.863155	0.111819		P42
576	1.57808	1	0.107536	0.947627	0.977224	0.962426	0.103495		P42
576	1.57808	1	0.137191	0.971159	0.880852	0.926006	0.127039		P42
487	1.33425	1	0.727531	0.69861		0.69861	0.508261	high	P2
80	0.219178	1	0.391239	0.967363	0.942327	0.954845	0.373573	high	P43
80	0.219178	1	0.38411	0.517921	0.519077	0.518499	0.19916		P43
671	1.83836	1	0.259218	0.460027	0.515131	0.487579	0.12639		P44
38	0.10411	1	0.0397495	0.987049	0.964576	0.975812	0.0387881	low	P45
38	0.10411	1	0.191607	0.617195	0.532851	0.575023	0.110178		P45
502	1.37534	1	0.117297	0.965772		0.965772	0.113282		P3
26	0.0712329	1	0.899942	0.974713	0.959205	0.966959	0.870207	high	P27
26	0.0712329	1	0.996863	0.963466	0.986829	0.975148	0.972089	high	P27
26	0.0712329	1	0.976579	0.88448	0.926173	0.905326	0.884123	high	P27
26	0.0712329	1	0.959497	0.915279		0.915279	0.878208	high	P27
26	0.0712329	1	0.579056	0.370784	0.248699	0.309742	0.179358		P27
26	0.0712329	1	0.822703	0.499554	0.688714	0.594134	0.488796	high	P27
603	1.65205	1	0.164868	0.993232		0.993232	0.163752		P4
572	1.56712	1	0.0331734	0.0896508		0.0896508	0.00297402	low	P5
1335	3.65753	0	0.0850611	0.870962	0.834328	0.852645	0.0725269		P30
1335	3.65753	0	0.00482981	0.867505	0.84742	0.857463	0.00414138	low	P30
1335	3.65753	0	0.000725426	0.943611	0.930116	0.936864	0.000679625	low	P30
1335	3.65753	0	0.309859	0.55466	0.638453	0.596557	0.184848		P30
1335	3.65753	0	0.264368	0.778829	0.870626	0.824728	0.218031		P30
1335	3.65753	0	0.0403309	0.61891	0.415376	0.517143	0.0208569	low	P30
1242	3.40274	0	0.24005	0.826133	0.967742	0.896937	0.21531		P38
1242	3.40274	0	0.036641	0.586558	0.771397	0.678977	0.0248784	low	P38
1242	3.40274	0	0.115977	0.6978	0.921705	0.809752	0.0939124		P38
84	0.230137	1	0.277185	0.764381	0.684923	0.724652	0.200863		P24
84	0.230137	1	0.170228	0.243508	0.388022	0.315765	0.0537522	low	P24
84	0.230137	1	0.282076	0.767524	0.666569	0.717047	0.202261		P24
84	0.230137	1	0.394434	0.524701	0.633399	0.57905	0.228397		P24
84	0.230137	1	0.125511	0.853536	0.96201	0.907773	0.113935		P24
84	0.230137	1	0.0692521	0.587318	0.60733	0.597324	0.0413659	low	P24
28	0.0767123	1	0.22928	0.989177	0.975922	0.98255	0.225279		P25
28	0.0767123	1	0.550697	0.998058	0.978026	0.988042	0.544112	high	P25
756	2.07123	1	0.0359559	0.00130847	0.957734	0.479521	0.0172416	low	P26
756	2.07123	1	0.169247	0.00366244	0.861862	0.432762	0.0732437		P26
756	2.07123	1	0.0724656	0.00616523	0.936891	0.471528	0.0341695	low	P26
1108	3.03562	0	0.387065	0.886839	0.883721	0.88528	0.342661	high	P23
1108	3.03562	0	0.349047	0.973093	0.964671	0.968882	0.338186	high	P23
1108	3.03562	0	0.494382	0.813191	0.925267	0.869229	0.429731	high	P23
453	1.2411	1	0.39303	0.725204		0.725204	0.285027		P6
28	0.0767123	1	0.584929	0.989615		0.989615	0.578855	high	P7
138	0.378082	1	0.244925	0.907632		0.907632	0.222302		P8
