# Supplementary material for: NGFR induces melanoma invasion and immunotherapy resistance through myosin light chain 2 modulation
Source: EMBO J. 2026 May 26;45(14):4988–5023. doi: 10.1038/s44318-026-00803-2 (PMC13373201; doi:10.1038/s44318-026-00803-2)
Supplement: Supplementary file 7 — Source data Fig. 4 [file 44318_2026_803_MOESM7_ESM.zip]

Archive with 46 entries (40 files):
- Fig 4/
- Fig 4/4A/
- Fig 4/4A/4A-Readme.pdf
- Fig 4/4A/GAPDH.tif
- Fig 4/4A/MLC2.tif
- Fig 4/4A/NGFR.tif
- Fig 4/4A/pMCL2.tif
- Fig 4/4A/Ponceau.tif
- Fig 4/4B.xlsx
- Fig 4/4C.xlsx
- Fig 4/4D.xlsx
- Fig 4/4E.xlsx
- Fig 4/4F/
- Fig 4/4F/4F-Readme.pdf
- Fig 4/4F/F10 GL R28-1.tif
- Fig 4/4F/F10 GL R28.tif
- Fig 4/4F/F10 GL R31-1.tif
- Fig 4/4F/F10 GL R31.tif
- Fig 4/4F/F10 GL-1.tif
- Fig 4/4F/F10 GL.tif
- Fig 4/4G/
- Fig 4/4G/T0-Series044_z30 merge.tif
- Fig 4/4G/T0-Series044_z30_ch00 DAPI.tif
- Fig 4/4G/T0-Series044_z30_ch02-NGFR-GFP.tif
- Fig 4/4G/T0-Series044_z30_ch04-mcherry.tif
- Fig 4/4G/T2-Series040_z30_ch00 DAPI.tif
- Fig 4/4G/T2-Series040_z30_ch02-NGFR-GFP.tif
- Fig 4/4G/T2-Series040_z30_ch04-mcherry.tif
- Fig 4/4G/T2_z30 merge.tif
- Fig 4/4H.xlsx
- Fig 4/4I/
- Fig 4/4I/Invasive T2 E2_14 DAPI and NGFR.tif
- Fig 4/4I/Invasive T2 E2_14 DAPI.tif
- Fig 4/4I/Invasive T2 E2_14 NGFR.tif
- Fig 4/4I/Non-Invasive T2 E2_12 DAPI-NGFR.tif
- Fig 4/4I/Non-Invasive T2 E2_12 DAPI.tif
- Fig 4/4I/Non-Invasive T2 E2_12 NGFR.tif
- Fig 4/4J.xlsx
- Fig 4/4K/
- Fig 4/4K/A3750 CP Control T2.tif
- Fig 4/4K/A3750 CP NGFR1 T2.tif
- Fig 4/4K/A3750 CP NGFR2 T2.tif
- Fig 4/4K/a375p CP Control t0.tif
- Fig 4/4K/a375p CP NGFR1 t0.tif
- Fig 4/4K/a375p CP NGFR2 T0.tif
- Fig 4/4L.xlsx
