# Supplementary material for: NGFR induces melanoma invasion and immunotherapy resistance through myosin light chain 2 modulation
Source: EMBO J. 2026 May 26;45(14):4988–5023. doi: 10.1038/s44318-026-00803-2 (PMC13373201; doi:10.1038/s44318-026-00803-2)
Supplement: Supplementary file 7 — Source data Fig. 4 [file 44318_2026_803_MOESM7_ESM.zip › Fig 4/4B.xlsx]

## Sheet: Hoja1
	B16-F10	B16-F10 R28
Exp1	1	4.23318
Exp2	1	6.83173
Exp3	1	5.51558
Exp4	1	3.89186
Exp5	1	3.3567
Exp6	1	1.6527
Exp7	1	2.57544
