# Supplementary material for: NGFR induces melanoma invasion and immunotherapy resistance through myosin light chain 2 modulation
Source: EMBO J. 2026 May 26;45(14):4988–5023. doi: 10.1038/s44318-026-00803-2 (PMC13373201; doi:10.1038/s44318-026-00803-2)
Supplement: Supplementary file 7 — Source data Fig. 4 [file 44318_2026_803_MOESM7_ESM.zip › Fig 4/4C.xlsx]

## Sheet: Hoja1
	B16-F10						B16-F10 R28
	Exp1	Exp2	Exp3	Exp4	Exp5	Exp6	Exp1	Exp2	Exp3	Exp4	Exp5	Exp6
pMLC2/MLC2	1	1	1	1	1	1	1.50472	1.10604	1.08312	2.14799	1.12877	1.60406
MLC2	1	1	1	1	1	1	2.91702	1.65024	0.99739	1.9143	1.50034	1.09522
