# Supplementary material for: NGFR induces melanoma invasion and immunotherapy resistance through myosin light chain 2 modulation
Source: EMBO J. 2026 May 26;45(14):4988–5023. doi: 10.1038/s44318-026-00803-2 (PMC13373201; doi:10.1038/s44318-026-00803-2)
Supplement: Supplementary file 7 — Source data Fig. 4 [file 44318_2026_803_MOESM7_ESM.zip › Fig 4/4D.xlsx]

## Sheet: Hoja2
Days	B16-F10 (n=21)																					B16-F10 R28 (n=16)																B16-F10 R31 (n=14)
	Exp1								Exp2				Exp3									Exp1					Exp2			Exp3								Exp2						Exp3
0	0	0	0	0	0	0	3.47915	0	0	0	0	0	0	0	0	0	0	0	0	0	0	0	0	0	0	0	0	0	0	0	0	0	0	0	0	0	0	0	0	0	0	0	0	0	0	0	0	0	0
7	6.43668	0.508049	2.07596	0.904781	4.94728	19.0501	3.47915	1.26964	0	0	0	0	14.1372	14.1372	0	0	0	14.1372	14.1372	0	0	0	4.1888	13.8336	9.36321	5.512	0	3.78929	3.28392	0	0	0	0	0	0	0	0	6.33996	12.4842	1.99776	0	3.68656	28.0447	0	0	14.1372	14.1372	0	0
11	64.1783	31.1725	34.6441	17.2507	33.3533	17.3706	0	4.77097	7.66	10.25	13.31	0	114.156	29.4506	0	23.0908	0	37.1145	69.8012	0	22.808	30.4833	81.0816	65.2989	47.9755	19.6243	27.3826	7.1167	13.1956	41.0502	14.1372	14.1372	14.1372	10.1448	20.7617	14.1372	20.418	10.3231	29.4525	11.5682	5.40035	52.0273	10.1919	0	10.8684	0	16.1558	14.1372	12.6384
16	185.117	99.9054	226.236	303.745	153.403	23.808	0	87.8026	39.33	84.53	414.63	27.76	462.363	139.941	44.2495	23.0908	128.199	159.528	214.372	120.947	22.808	50.4332	44.8431	151.362	102.133	64.9655	62.9289	17.5168	48.2945	262.758	58.0266	118.023	86.6319	93.1089	130.221	131.611	175.686	82.9431	11.1286	8.77637	55.112	111.705	21.6299	282.328	120.059	22.9662	75.8065	111.313	122.771
18	378.256	408.335		489.79	307.877	67.1517	6.2832	602.14	56.23	243.92	953.25	88.65	611.45	192.312	99.0355	227.471	248.798	185.422	318.01	351.665	118.241	91.1987	28.8645	160.827	132.466	120.889	114.09	59.1497	120.957	520.408	134.586	188.701	281.549	46.4346	137.307	140.253	259.84	160.724	17.6163	30.5485	134.786	206.553	124.567	217.323	203.133	90.3717	115.182	449.466	135.895
21	587.16	755.416		828.965	653.754	69.0522	41.3011	843.336	61.46	450.65	1162.76	101.93		341.806	175.521	1347.27	732.865		366.824	1332.73	300.266	94.6627	68.2178	262.73	204.414	103.011	179.459	127.816	112.986	877.095	239.345	245.186	236.809	46.7651	64.6895	92.5306	223.555	289.572	0	79.1358	268.241	708.547	124.567	119.95	107.623	71.1032	63.0532	546.233	90.3179
24	854.81	1759.37		1484.48	2551.66	257.016	102.291	3361.54	26.11	979.45	1936	111.04		621.042			1047.82		587.034		278.544	182.012	99.6785	364.112	319.429	125.118	217.414	387.742	254.955	634.157	472.519	133.202	142.953					981.927	0	149.836	909.776	1270.96	194.689	317.359	351.889	127.219	157.382	1034.73	181.732
[truncated: 2 more columns]
