# Supplementary material for: NGFR induces melanoma invasion and immunotherapy resistance through myosin light chain 2 modulation
Source: EMBO J. 2026 May 26;45(14):4988–5023. doi: 10.1038/s44318-026-00803-2 (PMC13373201; doi:10.1038/s44318-026-00803-2)
Supplement: Supplementary file 7 — Source data Fig. 4 [file 44318_2026_803_MOESM7_ESM.zip › Fig 4/4E.xlsx]

## Sheet: Hoja1
	B16-F10 (n=12)	B16-F10 R28 (n=8)	B16-F10 R31 (n=6)
Exp1	666.4	190.1
	329.4	4347
	346.3	443.7
	747.4	89
	265.5	122.3
	410.1	2121
	476.7	5494
	224.4	392.7
	670.5	923.7
	241.1	8019
	121.9	89.19
	133.8	169.7
	153.8	114.9
	37.76	120.3
	136.4	279.8
	105.1	149.8
	95.45	694.6
	171.4	271.1
	118.7	203.4
	42.2	405.1
Exp2	0	231.9
	0	291.6
	162.4	232
	4.863	157.2
	1.897	182.7
	0	238.5
	0	235.4
	35.93	310.5
	0	201.4
	40.3	266.1
	37.57	300.7
	31.73	344.5
	202.8	242.3
	98.6	211.7
	37.29	270
	84.09	272.2
	157.5	296.8
	88.26	282.8
	0	312.8
	45.08	289.7
Exp3	353.1		311.2
	522.7		544.4
	276.8		198.6
	412.5		217
	200.1		212.5
	162.2		181
	158.4		222.9
	226.9		3886
	167		221.2
	112.4		190.5
	179.1		208.4
	194.6		248.2
	188.2		235.8
	220.1		312.4
	207.9		173.8
	196.6		258
	228		288.2
	251.2		309.8
	239.9		269.8
	208		276.8
			33540
			17340
			11360
			6484
			6580
			289.2
			295.4
			315.7
			258.9
			247.3
