# Supplementary material for: NGFR induces melanoma invasion and immunotherapy resistance through myosin light chain 2 modulation
Source: EMBO J. 2026 May 26;45(14):4988–5023. doi: 10.1038/s44318-026-00803-2 (PMC13373201; doi:10.1038/s44318-026-00803-2)
Supplement: Supplementary file 7 — Source data Fig. 4 [file 44318_2026_803_MOESM7_ESM.zip › Fig 4/4H.xlsx]

## Sheet: Hoja1
	Ratio NGFR-GFP / mcherry n=20-21
	T0 center	T0 distal		T2 center	T2 48h distal
Exp1	0.979793	1.81332		1.19446	2.91083
	0.975485	1.77124		1.01243	2.49891
	0.912482	1.70729		0.956949	2.83095
	1.1463	2.11112		0.830759	3.35083
	0.887449	1.73527		0.877422	3.2447
	1.09849	1.81265		1.12798	2.76323
Exp2	0.943939	1.16461		0.940417	1.64983
	0.83093	1.40355		0.839292	1.57056
	1.25879	1.84563		0.934078	1.48325
	1.12631	1.60094		0.786923	1.34914
	0.921132	1.10719		0.741541	1.59235
	0.851115	1.1312		0.895587	1.45149
	0.876648	1.13653		0.832591	1.56173
	0.964594	1.02888		1.17253	1.69848
	1.03267	1.30979		0.925487	1.61252
	1.06797	1.44822		0.883838	1.59767
	1.03378	1.35238		1.24751	1.65568
	1.03215	1.31667		1.35911	1.80153
	1.02142	1.23926		1.30692	1.62248
	1.03855	1.28242		1.0867	1.65541
				1.33781	1.62643
