# Supplementary material for: NGFR induces melanoma invasion and immunotherapy resistance through myosin light chain 2 modulation
Source: EMBO J. 2026 May 26;45(14):4988–5023. doi: 10.1038/s44318-026-00803-2 (PMC13373201; doi:10.1038/s44318-026-00803-2)
Supplement: Supplementary file 7 — Source data Fig. 4 [file 44318_2026_803_MOESM7_ESM.zip › Fig 4/4J.xlsx]

## Sheet: Hoja1
	NGFR +	NGFR-
Non Invasive	1	6
Invasive	13	4
	Invasive esferoide	no invasive
Exp1	1	1
	1	0
	1	0
	1	0
	1	0
	1	0
	1
	0
	0
Exp2	1	0
	1
	1
	1
	1
	1
	0
	0
