# Supplementary material for: NGFR induces melanoma invasion and immunotherapy resistance through myosin light chain 2 modulation
Source: EMBO J. 2026 May 26;45(14):4988–5023. doi: 10.1038/s44318-026-00803-2 (PMC13373201; doi:10.1038/s44318-026-00803-2)
Supplement: Supplementary file 7 — Source data Fig. 4 [file 44318_2026_803_MOESM7_ESM.zip › Fig 4/4L.xlsx]

## Sheet: Hoja1
	cpC T0 (n=36)	cpNGFR1 T0 (35)	cpNGFR2 T0 (39)		cpC T2 (n=29)	cpNGFR1 T2 (n=21)	cpNGFR2 T2 (n=21)
Exp1	1.14999	0.736334	0.880434		3.37896	2.47863	1.80436
	1.07991	1.03248	1.0648		3.65267	2.70359	2.93931
	0.958892	0.98208	1.06031		4.0468	2.23881	2.09116
	0.964111	1.23436	1.1942		3.55323	2.24437	1.649
	1.34165	0.649468	1.03851		4.48156	2.48554	1.91068
	1.00549	1.09675	1.02685		3.58483	1.59191	3.03187
	1.17203	0.925329	0.834985		3.99013	2.13287	1.48384
	0.920076	1.18362	1.20786		4.36814		2.66767
	0.805073	1.08274	1.1669		2.73726
	0.835361	0.917659	0.989739		2.60436
	1.00484	1.05995	0.892391
	0.727953	1.05553	0.942668
	1.32264	1.03316	1.21321
	0.998314	0.998365	0.864631
	0.779444	1.01216	0.924677
	0.903348		0.977255
	1.03089		0.721041
			0.940178
			1.05936
Exp2	1.11077	0.902614	0.830028		4.95185	3.89419	6.4408
	0.875345	0.845842	0.8376		4.17627	7.94196	6.76461
	0.707689	0.728171	0.789435		7.36034	3.32602	2.5462
	0.742295	0.661898	0.718845		6.90299	2.91053	5.10924
	1.15359	1.32488	2.14139		3.83385	6.71181	6.38156
	1.41203	1.52391	1.17298		4.56532	5.25401	5.69881
	0.950486	1.05155	0.689058		7.47607	6.19765	6.21296
	1.0478	0.961137	0.820662		9.53414	6.219	7.83972
	0.981567	0.863642	0.791153		10.0182	6.73842	4.68909
	1.02405	0.803164	0.844695		8.76132	5.38271	5.94828
	0.927368	0.803655	0.855149		8.62057	5.13998	4.7823
	0.985096	0.926331	0.962732		9.66599	5.12088	5.72543
	0.706113	0.827038	0.73432		6.51885	5.37691	5.49227
	0.621219	0.76723	0.713609		5.46717	6.36622
	0.759246	0.668987	0.788382		8.22427
	0.654777	0.707333	0.799571		5.76283
	1.48933	1.35917	1.27483		13.2897
	1.39025	1.73001	1.56499		13.2743
	1.46099	1.35528	1.50643		6.85041
		1.18816	1.16413
