# Supplementary material for: NGFR induces melanoma invasion and immunotherapy resistance through myosin light chain 2 modulation
Source: EMBO J. 2026 May 26;45(14):4988–5023. doi: 10.1038/s44318-026-00803-2 (PMC13373201; doi:10.1038/s44318-026-00803-2)
Supplement: Supplementary file 8 — Source data Fig. 5 [file 44318_2026_803_MOESM8_ESM.zip]

Archive with 54 entries (48 files):
- Fig 5/
- Fig 5/5A/
- Fig 5/5A/Control_composite escala.jpg
- Fig 5/5A/Control_DAPI.tif
- Fig 5/5A/Control_pMLC2.tif
- Fig 5/5A/THX-B_composite escala.jpg
- Fig 5/5A/THX-B_DAPI.tif
- Fig 5/5A/THX-B_pMLC2.tif
- Fig 5/5B.xlsx
- Fig 5/5C/
- Fig 5/5C/cpC composite.jpg
- Fig 5/5C/cpC_DAPI.tif
- Fig 5/5C/cpC_pMLC2.tif
- Fig 5/5C/CPN1 composite.jpg
- Fig 5/5C/cpN1_DAPI.tif
- Fig 5/5C/cpN1_pMLC2.tif
- Fig 5/5C/cpN2 composite.jpg
- Fig 5/5C/cpN2_DAPI.tif
- Fig 5/5C/cpN2_pMLC2.tif
- Fig 5/5D.xlsx
- Fig 5/5E/
- Fig 5/5E/C1-40x_sk103_control3_Dapi.tif
- Fig 5/5E/C1-40x_sk103_ngfr1_1_Dapi.tif
- Fig 5/5E/C1-40x_sk103_ngfr2_3_Dapi.tif
- Fig 5/5E/C3-40x_sk103_control3_actin.tif
- Fig 5/5E/C3-40x_sk103_ngfr1_1_actin.tif
- Fig 5/5E/C3-40x_sk103_ngfr2_3_actin.tif
- Fig 5/5E/C4-40x_sk103_control3_pMLC2.tif
- Fig 5/5E/C4-40x_sk103_ngfr1_1_pMLC2.tif
- Fig 5/5E/C4-40x_sk103_ngfr2_3_pMLC2.tif
- Fig 5/5E/Composite-SKMEL-CpC.tif
- Fig 5/5E/Composite-SKMEL-CpNGFR1.tif
- Fig 5/5E/Composite_SKMEL_cpNGFR2.tif
- Fig 5/5F.xlsx
- Fig 5/5G.xlsx
- Fig 5/5H/
- Fig 5/5H/Composite_cpC.tif
- Fig 5/5H/Composite_CPN1.tif
- Fig 5/5H/Composite_CPN2.tif
- Fig 5/5H/cpC021_Dapi.tif
- Fig 5/5H/cpC021_NGFR.tif
- Fig 5/5H/cpC021_pMLC2.tif
- Fig 5/5H/cpNGFR1_071_Dapi.tif
- Fig 5/5H/cpNGFR1_071_pMLC2.tif
- Fig 5/5H/cpNGFR2_036_DAPI.tif
- Fig 5/5H/cpNGFR2_036_NGFR.tif
- Fig 5/5H/cpNGFR2_036_pMLC2.tif
- Fig 5/5H/cpNGFR_071_NGFR.tif
- Fig 5/5I.xlsx
- Fig 5/5J/
- Fig 5/5J/5J-Readme.pdf
- Fig 5/5J/GAPDH.jpg
- Fig 5/5J/RhoA PullDown up and Lysates Down.jpg
- Fig 5/5K.xlsx
