# Supplementary material for: NGFR induces melanoma invasion and immunotherapy resistance through myosin light chain 2 modulation
Source: EMBO J. 2026 May 26;45(14):4988–5023. doi: 10.1038/s44318-026-00803-2 (PMC13373201; doi:10.1038/s44318-026-00803-2)
Supplement: Supplementary file 8 — Source data Fig. 5 [file 44318_2026_803_MOESM8_ESM.zip › Fig 5/5B.xlsx]

## Sheet: Hoja1
	Vehicle	THX-B
Exp1	2.68341e+07	7.98134e+06
	3.06167e+07	9.0668e+06
	7.63956e+06	7.11715e+06
	1.90221e+07	5.80938e+06
	8.26387e+06	7.01758e+06
	1.27475e+07	4.66273e+06
	9.7798e+06	4.35199e+06
	1.51949e+07	7.9014e+06
	1.09761e+07	9.49831e+06
	23091171	8.50467e+06
	2.5702e+07	1.21257e+07
	1.19819e+07	6.66552e+06
	1,04630512e+008*	9.35525e+06
	1.97603e+07	6.281e+06
	1.46737e+07	1.12702e+07
	1.42083e+07	6.03526e+06
	7.89353e+06	1.21157e+07
	1.02514e+07	7.80389e+06
	3.33939e+07	6.44448e+06
	2.77698e+07	8.79983e+06
	8.18386e+06	9.65074e+06
	8028551	7.18364e+06
	18781632	1.13833e+07
	1.96856e+07	1.01108e+07
	8.63321e+06	1.19068e+07
	1.30954e+07	3.67467e+06
	2.32438e+07	1.12774e+07
	1.13008e+07	4.61943e+06
	9.16144e+06	6.93591e+06
	1.85205e+07	4.65162e+06
Exp2	7.49606e+07	1.6441e+07
	2.32143e+07	1.55082e+07
	1.8792e+07	1.06932e+07
	2.59901e+07	1.82119e+07
	1.7704e+07	1.89659e+07
	1.88188e+07	3.29444e+07
	2.06705e+07	1.80557e+07
	2.42237e+07	4.89914e+07
	2.84873e+07	1.23196e+07
	2.02083e+07	1.15434e+07
	9.59949e+06	9.6492e+06
	2.68141e+07	1.88916e+07
	2.69642e+07	4.1575e+07
	9.36878e+06	3.85642e+07
	1.8491e+07	1.0085e+07
	1.55758e+07	1.18536e+07
	1.6086e+07	8,82368497e+007*
	1.54008e+07	1.65397e+07
	1.89863e+07	2.49745e+07
	2.22762e+07	2.51652e+07
	1.05729e+07	1.8755e+07
	7.60953e+06	2.04576e+07
	1.49732e+07	1.29818e+07
	28912229	1.76073e+07
	1.1573e+07	2.70292e+07
	1.68018e+07	1.78568e+07
	8.85786e+07	9.40152e+06
	1.63046e+07	7.12176e+06
	1.71743e+07	1.51572e+07
	8.47458e+07	1.77608e+07
Exp3	1.40566e+07	1.01147e+07
	2.8403e+07	9.77853e+06
	7.59821e+07	1.21373e+07
	1.44855e+07	4.25521e+06
	1.44862e+07	4.68786e+06
	1.21063e+07	1.09015e+07
	2.14466e+07	8.18747e+06
	7.20551e+06	8.02801e+06
	1.07059e+07	1.03368e+07
	1.51415e+07	6.50487e+06
	1.13865e+07	9.34591e+06
	1.23505e+07	1.27355e+07
	9.62222e+06	6.11549e+06
	1.81424e+07	5.62211e+06
	1.64923e+07	5.71079e+06
	1.50492e+07	1.05559e+07
	33589161	6.08662e+06
	2.85855e+07	7.35063e+06
	1.02778e+07	1.9316e+07
	1.36811e+07	1.77476e+07
	1.80728e+07	1.13624e+07
	1.17717e+07	4.62248e+06
	1.83321e+07	6.88596e+06
	9.10707e+06	6.97128e+06
	1.3854e+07	1.532e+07
	6.59323e+06	1.0005e+07
	5.90211e+06	7.56664e+06
	10809194	1.02714e+07
	1.40425e+07	6.29205e+06
	9.65907e+06	5.74366e+06
