# Supplementary material for: NGFR induces melanoma invasion and immunotherapy resistance through myosin light chain 2 modulation
Source: EMBO J. 2026 May 26;45(14):4988–5023. doi: 10.1038/s44318-026-00803-2 (PMC13373201; doi:10.1038/s44318-026-00803-2)
Supplement: Supplementary file 8 — Source data Fig. 5 [file 44318_2026_803_MOESM8_ESM.zip › Fig 5/5D.xlsx]

## Sheet: Hoja1
	cpC	cpNGFR1	cpNGFR2
Exp1	1.30282e+07	1.7602e+07	6.69101e+06
	2.89764e+07	1.07911e+07	1.3069e+06
	1.07776e+07	7.88878e+06	2.81104e+06
	1.03614e+07	1.62026e+07	3.91331e+06
	1.48818e+07	8.46235e+06	2.86092e+06
	5.49278e+06	7.47805e+06	3.00129e+06
	5.27276e+06	7.58215e+06	3.26446e+06
	1.06415e+07	1.38433e+07	4.15212e+06
	10983471	8.48938e+06	2.81333e+06
	8.4528e+06	1.39298e+07	2.96035e+06
	9.26475e+06	6.5756e+06	1.87091e+06
	9.47506e+06	1.94747e+07	6.91141e+06
	4.26006e+06	4.82728e+06	2.58909e+06
	8.77213e+06	3.99182e+06	2.90832e+06
	2.37716e+07	3.76501e+06	3.85113e+06
	9.60585e+06	1.91835e+07	5.69474e+06
	3.6269e+06	6.51655e+06	4.83842e+06
	6.48909e+06	5.11481e+06	1.47945e+06
	6.94645e+06	1.01817e+07	749587
	5.0955e+06	7.58141e+06	1.20766e+07
	9.38011e+06	1.11543e+07	1.4413e+06
	1.06187e+07	1.37418e+07	4.79482e+06
	1.25719e+07	1.15994e+07	6.59025e+06
	6.4118e+06	7.70345e+06	4.46651e+06
	1.0228e+07	1.50528e+07	6.09999e+06
	1.65694e+07	9.6493e+06	7.31832e+06
	1.41951e+07	1.3147e+07	6.75794e+06
	1.29328e+07	8.03134e+06	1.4808e+07
	1.36847e+07	7.80628e+06	4.94636e+06
	1.15834e+07	9.22709e+06	6.64376e+06
Exp2	1.72752e+07	8.55298e+06	7.53722e+06
	1.48319e+07	3.80944e+06	1.40408e+07
	6.61806e+07	1.30406e+07	4.65652e+06
	6.16695e+07	9.21206e+06	7.26897e+06
	1.61637e+07	1.73069e+07	3.65857e+06
	1.36306e+08	1.21607e+07	4.45448e+06
	1.12483e+07	3.49101e+06	4.27263e+06
	1.49975e+07	8.21462e+06	7.15558e+06
	2.09878e+07	1.25836e+07	1.11472e+07
	9.66881e+06	4.82837e+06	1.45144e+07
	2.75874e+07	7.42728e+06	4.03962e+06
	1.45222e+07	6.78574e+06	3.58485e+06
	7.37783e+07	1.00704e+07	2.9079e+06
	9.89083e+06	6.51129e+06	5.54154e+06
	3.26965e+07	9.6587e+06	9.06197e+06
	5.10752e+07	4.83472e+06	3.95336e+06
	8.67441e+06	7.12747e+06	2.34066e+06
	1.0062e+07	3.02162e+06	3.37462e+06
	1.60859e+07	4.04514e+06	1.71717e+06
	4.15739e+06	6.69788e+06	9.08802e+06
	8.88499e+06	6.5174e+06	1.79716e+07
	6.12448e+06	5.60758e+06	2.58025e+06
	6.99082e+06	1.16671e+07	8.78449e+06
	6.27704e+06	7.76626e+06	2.39881e+06
	1.16275e+07	5.21673e+06	3.75567e+06
	9.87165e+06	5.5314e+06	1.96998e+06
		3.61523e+06	3.31421e+06
		3.41776e+06	3.91567e+06
		1.9902e+06	1.91348e+06
Exp3	1.42387e+07	4.25658e+06	4.81544e+06
	3.20289e+07	1.44527e+07	1.98967e+07
	23169653	8.01913e+06	6.39033e+07
	3.34565e+07	1.35237e+07	2.00984e+07
	2.00395e+07	2.49888e+07	1.27632e+07
	2.09492e+07	5.75272e+07	2.09457e+07
	1.97524e+07	1.93153e+07	2.29248e+07
	1.9712e+07	2.28465e+07	4.59781e+07
	1.27243e+07	1.58082e+07	4.04684e+07
	2.13437e+07	2.36792e+07	1.05713e+07
	1.96216e+07	2.06991e+07	2.26909e+07
	4.15592e+07	2.45406e+07	3.15177e+07
	2.63128e+07	2.3955e+07	1.90982e+08
	5.07033e+07	1.73325e+07	3.25909e+07
	1.60776e+08	1.32673e+07	2.80696e+07
	3.66454e+07	1.0512e+07	3.55656e+07
	3.39766e+07	1.24475e+07	5.21811e+07
	3.73555e+07	3.42654e+07	1.65434e+07
	2.42604e+07	1.31895e+07	3.31388e+07
	3.73465e+07	1.11012e+07	6.37929e+07
	7.26369e+07	1.92541e+07	2.36515e+07
	3.13974e+07	1.26766e+07	3.79362e+07
	2.42966e+07	9.27402e+06	1.89145e+07
	1.579e+07	2.412e+07	1.90995e+07
	1.65875e+07	2.17709e+07	1.06437e+07
	2.77236e+07	2.96764e+07	3.20586e+07
	1.71239e+07	2.53079e+07	6.5862e+07
	1.33197e+07	3.6699e+07	1.34625e+07
	3.25771e+07	3.50684e+07	2.70134e+07
	1.91343e+07	2.23468e+07	1.55374e+07
	2.36046e+07	1.66769e+07	1.98833e+07
