# Supplementary material for: NGFR induces melanoma invasion and immunotherapy resistance through myosin light chain 2 modulation
Source: EMBO J. 2026 May 26;45(14):4988–5023. doi: 10.1038/s44318-026-00803-2 (PMC13373201; doi:10.1038/s44318-026-00803-2)
Supplement: Supplementary file 8 — Source data Fig. 5 [file 44318_2026_803_MOESM8_ESM.zip › Fig 5/5F.xlsx]

## Sheet: Hoja1
SK-MEL-147	cpC (n=87)	cpNGFR1 (n=101)	cpNGFR2 (n=101)
Exp1	28.3099	6.656	5.50845
	9.07203	14.6844	3.7324
	43.2229	11.05	18.1505
	26.9401	18.6281	1.35189
	14.6032	22.0865	1.98428
	15.3472	16.0128	1.10799
	11.7098	13.2368	1.99269
	10.269	17.6217	12.7099
	14.5182	29.1338	4.5631
	21.1605	21.775	7.38871
	37.5104	12.9983	0.943603
	5.38359	27.5929	4.78922
	11.1885	23.7495	2.08733
	39.3853	20.3751	11.2734
	25.3012	22.0929	1.37243
	18.9481	27.4343	40.7395
	11.0062	10.132	4.7553
	2.20277	8.84278	10.7597
	9.14024	9.34343	9.90766
	17.5966	23.6473	12.0871
	18.5119	16.4609	11.2816
	15.6271	9.00936	5.09089
	8.34817	21.7867	6.459
	8.25161	14.1289	1.87981
	6.76007	19.7579	12.7982
	7.46822	3.08585	5.42748
	16.0383	2.90564	25.0224
	19.0772	2.18796	34.7653
	13.4052	2.80009	11.597
	31.3329	5.87626	8.22041
	17.9347	9.59668	17.2794
	13.5536	9.37421	19.9126
	30.8785	5.35026	27.0392
	32.6624	2.33377	7.4458
	34.6517		17.2052
			35.6206
			25.1277
			21.4712
			14.9422
			20.4323
Exp2	10.6158	2.98527	32.726
	13.0105	4.40773	35.4126
	12.6879	1.78037	41.0845
	12.0434	1.75609	26.7337
	11.8095	2.38272	22.5925
	10.9949	7.37927	15.1274
	10.6428	7.78812	27.2665
	10.007	7.152	29.5385
	13.0543	5.46905	11.8087
	39.9592	3.1599	8.33003
	11.7616	3.26488	2.39515
	10.8713	11.4375	10.9189
	21.6883	15.8224	21.1386
	11.299	14.6395	7.03884
	10.0198	12.6076	11.6459
	21.8714	13.5654	13.1237
	11.0918	13.2031	11.8321
	30.3579	14.9797	12.9975
	14.4806	15.7277	10.7298
	12.6657	12.8857	18.1878
	23.0646	14.067	12.9922
	11.2484	16.3745	16.0765
	10.0195	14.933	18.3734
	40.0294	18.194	13.7228
	8.62358	17.9384	14.4849
	12.654	14.6114	12.116
	14.4942	15.1745	11.3966
	13.1395	16.468	13.1492
	15.9972	16.8403	16.2355
	16.1429	16.8522	14.5518
	41.2648	14.4893	12.7547
	31.2199	12.2029
	9.72136	14.5399
	11.3143	13.6941
	31.6482	13.2734
Exp3	39.133	13.0476	12.387
	12.8053	13.6648	13.3113
	10.0378	12.8424	15.8829
	15.7646	17.55	13.0353
	12.5673	12.7574	20.0178
	15.0849	12.5851	16.0915
	18.1758	13.1523	14.0039
	12.639	13.3194	15.7528
	17.6572	13.3947	17.0942
	13.6821	10.8863	28.3554
	10.6783	14.0694	19.9912
	32.5582	12.5113	12.0767
	28.3286	10.8955	13.5241
	19.6689	12.5117	14.4866
	36.0991	13.5352	12.084
	31.9683	14.7782	11.2199
	12.2149	14.3014	11.5298
		11.7882	26.0056
		11.1354	19.0891
		12.5531	12.5413
		13.3593	11.8761
		14.7844	13.6437
		13.0586	11.8211
		15.5227	14.9816
		14.2431	11.1671
		13.2456	16.7
		13.3432	12.2193
		13.9481	15.6259
		14.8213	13.2653
		16.4464	11.4971
		10.9786
		12.6755
