# Supplementary material for: NGFR induces melanoma invasion and immunotherapy resistance through myosin light chain 2 modulation
Source: EMBO J. 2026 May 26;45(14):4988–5023. doi: 10.1038/s44318-026-00803-2 (PMC13373201; doi:10.1038/s44318-026-00803-2)
Supplement: Supplementary file 8 — Source data Fig. 5 [file 44318_2026_803_MOESM8_ESM.zip › Fig 5/5G.xlsx]

## Sheet: Hoja1
	cpC (n=66)	cpNGFR1 (n=61)	cpNGFR2 (n=59)
Exp1	0.7803	0.308	0.3285
	0.6696	0.1595	0.6075
	0.7038	0.6182	0.724
	0.5364	0.2585	0.5415
	0.6903	0.3421	0.736
	0.3654	0.3058	0.393
	0.8028	0.297	0.294
	0.8271	0.8195	0.704
	0.2745	0.1617	0.675
	0.6633	0.3135	0.799
	0.6093	0.3289	0.821
	0.7686	0.3949	0.4485
	0.7209	0.2706	0.2595
	0.63	0.4554	0.426
	0.2034	0.2255	0.3735
	0.2817	0.5269	0.83
	0.3609	0.2607	0.7515
	0.8136	0.1716	0.3255
	0.6183	0.2893	0.8595
	0.72	0.2552	0.3615
	0.8442	0.2299	0.348
	0.8874	0.2618	0.3
	0.8091	0.3685	0.426
	0.8055	0.6963	0.3615
	0.6138	0.5049	0.3315
		0.2222	0.1785
		0.1408
		0.5082
Exp2	0.7695	0.3234	0.729
	0.3384	0.2926	0.627
	0.3375	0.1782	0.6825
	0.7587	0.1793	0.5445
	0.81	0.165	0.321
	0.7416	0.1551	0.78
	0.2241	0.6919	0.471
	0.2763	0.6336	0.5475
	0.6318	0.4983	0.399
	0.8019	0.2563	0.2265
	0.5247	0.5016	0.7725
	0.2628	0.2596	0.381
	0.369	0.1947	0.558
	0.738	0.3003	0.4755
	0.4527	0.176	0.2835
	0.5166	0.4895	0.2865
	0.1458	0.2937	0.312
	0.333	0.2024
	0.6111
	0.3231
	0.5814
Exp3	0.8253	0.3157	0.7815
	0.2583	0.528	0.3555
	0.7281	0.4213	0.1725
	0.7101	0.2002	0.2025
	0.6327	0.1914	0.504
	0.2502	0.2739	0.156
	0.7218	0.2497	0.351
	0.702	0.4466	0.5595
	0.7866	0.2376	0.4635
	0.5355	0.4807	0.453
	0.7983	0.4785	0.5685
	0.3285	0.4488	0.6495
	0.7002	0.1793	0.3045
	0.8145	0.3333	0.426
	0.6399	0.4499	0.228
	0.2574		0.971
	0.8397
	0.5454
	0.8118
	0.7713
