# Supplementary material for: NGFR induces melanoma invasion and immunotherapy resistance through myosin light chain 2 modulation
Source: EMBO J. 2026 May 26;45(14):4988–5023. doi: 10.1038/s44318-026-00803-2 (PMC13373201; doi:10.1038/s44318-026-00803-2)
Supplement: Supplementary file 8 — Source data Fig. 5 [file 44318_2026_803_MOESM8_ESM.zip › Fig 5/5I.xlsx]

## Sheet: Hoja1
	CP C	CP NFGR2	CP NFGR1
Sph1	8513740000000	5750290000000	8735500000000
Sph2	22960500000000	16532600000000	8748600000000
Sph3	28945300000000	3253480000000	13356000000000
Sph4	15112700000000	13503300000000	6218000000000
Sph5	18181800000000	179258000000	10004000000000
