# Supplementary material for: NGFR induces melanoma invasion and immunotherapy resistance through myosin light chain 2 modulation
Source: EMBO J. 2026 May 26;45(14):4988–5023. doi: 10.1038/s44318-026-00803-2 (PMC13373201; doi:10.1038/s44318-026-00803-2)
Supplement: Supplementary file 8 — Source data Fig. 5 [file 44318_2026_803_MOESM8_ESM.zip › Fig 5/5K.xlsx]

## Sheet: Hoja1
	cpC	cpNGFR1	cpNGFR2
Exp1	1	0.0581241	0.080872
Exp2	1	0.222646	0.228106
Exp3	1	0.666729	0.239289
