# Supplementary material for: NGFR induces melanoma invasion and immunotherapy resistance through myosin light chain 2 modulation
Source: EMBO J. 2026 May 26;45(14):4988–5023. doi: 10.1038/s44318-026-00803-2 (PMC13373201; doi:10.1038/s44318-026-00803-2)
Supplement: Supplementary file 9 — Source data Fig. 6 [file 44318_2026_803_MOESM9_ESM.zip]

Archive with 50 entries (43 files):
- Fig 6/
- Fig 6/6A/
- Fig 6/6A/CP Control T2.tif
- Fig 6/6A/CP NGFR1 T2.tif
- Fig 6/6A/Cp NGFR2 T2.tif
- Fig 6/6A/ROCKi CP Control T2.tif
- Fig 6/6A/ROCKi CP NGFR1 T2.tif
- Fig 6/6A/ROCKi CP NGFR2 T2.tif
- Fig 6/6B.xlsx
- Fig 6/6C.xlsx
- Fig 6/6D.xlsx
- Fig 6/6E/
- Fig 6/6E/Composite A375P cpC ROCKi.tif
- Fig 6/6E/Composite_A375P_cpC Vehicle.tif
- Fig 6/6E/cpC_Dapi.tif
- Fig 6/6E/cpC_NGFR.tif
- Fig 6/6E/cpC_pMLC2.tif
- Fig 6/6E/ROCKi cpC_DAPI.tif
- Fig 6/6E/ROCKi cpC_NGFR.tif
- Fig 6/6E/ROCKi cpC_pMLC2.tif
- Fig 6/6F.xlsx
- Fig 6/6G.xlsx
- Fig 6/6H/
- Fig 6/6H/220311 MLC2 total.tif
- Fig 6/6H/220311 pMLC2.tif
- Fig 6/6H/220314 NGFR.tif
- Fig 6/6H/6H-Readme.pdf
- Fig 6/6H/ACTIN.tif
- Fig 6/6H/Ponceau.jpg
- Fig 6/6I.xlsx
- Fig 6/6J/
- Fig 6/6J/6j-Readme.pdf
- Fig 6/6J/b-ACTIN - GAPDH-A375M.tif
- Fig 6/6J/GAPDH_A375M.tif
- Fig 6/6J/MLC2_A375M.tif
- Fig 6/6J/NGFR_A375M.tif
- Fig 6/6J/pMLC2_A375M.tif
- Fig 6/6K.xlsx
- Fig 6/6L/
- Fig 6/6L/6L-Readme.pdf
- Fig 6/6L/GAPDH_A375M_CHX_CyTHX-B.tif
- Fig 6/6L/GAPDH_A375M_CHX_RockCombo.tif
- Fig 6/6L/MLC2_A375M_CHX_CyTHX-B.tif
- Fig 6/6L/MLC2_A375M_CHX_RockCombo.tif
- Fig 6/6M.xlsx
- Fig 6/6N/
- Fig 6/6N/6N-Readme.pdf
- Fig 6/6N/ACTIN.tif
- Fig 6/6N/MLC2.tif
- Fig 6/6O.xlsx
