# Supplementary material for: NGFR induces melanoma invasion and immunotherapy resistance through myosin light chain 2 modulation
Source: EMBO J. 2026 May 26;45(14):4988–5023. doi: 10.1038/s44318-026-00803-2 (PMC13373201; doi:10.1038/s44318-026-00803-2)
Supplement: Supplementary file 9 — Source data Fig. 6 [file 44318_2026_803_MOESM9_ESM.zip › Fig 6/6B.xlsx]

## Sheet: Hoja1
A375P-CpC		Vehicle	ROCKi
Exp1	Sph1	3.37896	3.01302
	Sph2	3.65267	2.551
	Sph3	4.0468	3.09448
	Sph4	3.55323	3.22243
	Sph5	4.48156	3.12891
	Sph6	3.58483
	Sph7	3.99013
	Sph8	4.36814
	Sph9	2.73726
	Sph10	2.60436
Exp2	Sph11	4.95185	7.51407
	Sph12	4.17627	5.14621
	Sph13	7.36034	9.51249
	Sph14	6.90299	9.36308
	Sph15	3.83385	5.62
	Sph16	4.56532	7.20154
	Sph17	7.47607	6.76022
	Sph18	9.53414
	Sph19	10.0182
	Sph20	8.76132
	Sph21	8.62057
	Sph22	9.66599
	Sph23	6.51885
	Sph24	5.46717
	Sph25	8.22427
	Sph26	5.76283
	Sph27	13.2897
	Sph28	13.2743
	Sph29	6.85041
