# Supplementary material for: NGFR induces melanoma invasion and immunotherapy resistance through myosin light chain 2 modulation
Source: EMBO J. 2026 May 26;45(14):4988–5023. doi: 10.1038/s44318-026-00803-2 (PMC13373201; doi:10.1038/s44318-026-00803-2)
Supplement: Supplementary file 9 — Source data Fig. 6 [file 44318_2026_803_MOESM9_ESM.zip › Fig 6/6C.xlsx]

## Sheet: Hoja1
A375P-cpNGFR1		Vehicle	ROCKi
Exp1	Sph1	2.47863	1.85202
	Sph2	2.70359	1.76285
	Sph3	2.23881	1.82194
	Sph4	2.24437	1.41542
	Sph5	2.48554	1.57608
	Sph6	1.59191	1.94319
	Sph7	2.13287
Exp2	Sph8	3.89419	5.21214
	Sph9	7.94196	5.00293
	Sph10	3.32602	4.10586
	Sph11	2.91053	3.35636
	Sph12	6.71181	3.13837
	Sph13	5.25401
	Sph14	6.19765
	Sph15	6.219
	Sph16	6.73842
	Sph17	5.38271
	Sph18	5.13998
	Sph19	5.12088
	Sph20	5.37691
	Sph21	6.36622
