# Supplementary material for: NGFR induces melanoma invasion and immunotherapy resistance through myosin light chain 2 modulation
Source: EMBO J. 2026 May 26;45(14):4988–5023. doi: 10.1038/s44318-026-00803-2 (PMC13373201; doi:10.1038/s44318-026-00803-2)
Supplement: Supplementary file 9 — Source data Fig. 6 [file 44318_2026_803_MOESM9_ESM.zip › Fig 6/6D.xlsx]

## Sheet: Hoja1
A375P-CP NGFR2		Vehicle (n=21)	ROCKi (n=16)
Exp1	Sph1	1.80436	1.85202
	Sph2	2.93931	1.76285
	Sph3	2.09116	1.82194
	Sph4	1.649	1.41542
	Sph5	1.91068	2.13876
	Sph6	3.03187	1.97608
	Sph7	1.48384	1.82687
	Sph8	2.66767	2.21397
	Sph9		1.1655
Exp2	Sph10	6.4408	5.6245
	Sph11	6.76461	4.88269
	Sph12	2.5462	4.61169
	Sph13	5.10924	3.00547
	Sph14	6.38156	2.97443
	Sph15	5.69881	5.04153
	Sph16	6.21296	2.62626
	Sph17	7.83972
	Sph18	4.68909
	Sph19	5.94828
	Sph20	4.7823
	Sph21	5.72543
	Sph22	5.49227
