# Supplementary material for: NGFR induces melanoma invasion and immunotherapy resistance through myosin light chain 2 modulation
Source: EMBO J. 2026 May 26;45(14):4988–5023. doi: 10.1038/s44318-026-00803-2 (PMC13373201; doi:10.1038/s44318-026-00803-2)
Supplement: Supplementary file 9 — Source data Fig. 6 [file 44318_2026_803_MOESM9_ESM.zip › Fig 6/6F.xlsx]

## Sheet: Hoja1
pMLC2 Intensity A375P cpC	Vehicle	ROCKi
Sph1	8513740000000	584510000000
Sph2	22960500000000	4879300000000
Sph3	28945300000000	878440000000
Sph4	15112700000000	4347500000000
Sph5	18181800000000	4228100000000
