# Supplementary material for: NGFR induces melanoma invasion and immunotherapy resistance through myosin light chain 2 modulation
Source: EMBO J. 2026 May 26;45(14):4988–5023. doi: 10.1038/s44318-026-00803-2 (PMC13373201; doi:10.1038/s44318-026-00803-2)
Supplement: Supplementary file 9 — Source data Fig. 6 [file 44318_2026_803_MOESM9_ESM.zip › Fig 6/6G.xlsx]

## Sheet: Hoja1
NGFR Intensity A375P sph 40X	Vehicle	ROCKi
Sph1	8839160000000	290446000000
Sph2	27674800000000	4814680000000
Sph3	19077800000000	838751000000
Sph4	10982900000000	5105070000000
Sph5	22055800000000	2521830000000
