# Supplementary material for: NGFR induces melanoma invasion and immunotherapy resistance through myosin light chain 2 modulation
Source: EMBO J. 2026 May 26;45(14):4988–5023. doi: 10.1038/s44318-026-00803-2 (PMC13373201; doi:10.1038/s44318-026-00803-2)
Supplement: Supplementary file 9 — Source data Fig. 6 [file 44318_2026_803_MOESM9_ESM.zip › Fig 6/6I.xlsx]

## Sheet: Hoja1
	Untreated				ROCKi
	cpC	cpNGFR1	cpNGFR2		cpC	cpNGFR1	cpNGFR2
Exp1	1	0.627964	2.21096		1.23691	0.307398	0.677553
Exp2	1	0.38674	2.41096		1.85531	1.18669
Exp3	1	1.63425	3.15513		1.31949	0.15269	0.737188
Exp4	1	1.59817	3.07722		1.39862	0.162423	0.728831
