# Supplementary material for: NGFR induces melanoma invasion and immunotherapy resistance through myosin light chain 2 modulation
Source: EMBO J. 2026 May 26;45(14):4988–5023. doi: 10.1038/s44318-026-00803-2 (PMC13373201; doi:10.1038/s44318-026-00803-2)
Supplement: Supplementary file 9 — Source data Fig. 6 [file 44318_2026_803_MOESM9_ESM.zip › Fig 6/6K.xlsx]

## Sheet: Hoja1
MLC2-A375M	Vehicle	THX-B	ROCKi	ROCKi + THX-B
Exp1	1	1.51301	1.2432	0.394939
Exp2	1	0.949153	0.825523	0.149153
Exp3	1	0.833845	1.18698	0.850177
Exp4	1	0.891562	1.16071	0.771018
