# Supplementary material for: NGFR induces melanoma invasion and immunotherapy resistance through myosin light chain 2 modulation
Source: EMBO J. 2026 May 26;45(14):4988–5023. doi: 10.1038/s44318-026-00803-2 (PMC13373201; doi:10.1038/s44318-026-00803-2)
Supplement: Supplementary file 9 — Source data Fig. 6 [file 44318_2026_803_MOESM9_ESM.zip › Fig 6/6M.xlsx]

## Sheet: Hoja1
Time after CHX-Treatment (h)	Vehicle				THX-B				ROCKi				ROCKi + THX-B
	Exp1	Exp2	Exp3	Exp4	Exp1	Exp2	Exp3	Exp4	Exp1	Exp2	Exp3	Exp4	Exp1	Exp2	Exp3	Exp4
0:00:00	1	1	1	1	1	1	1	1	1	1	1	1	1	1	1	1
1:00:00	0.822228	0.72669	1.30137	0.997567	1.5059	1.42579	0.559231	2.53549	1.62338	0.475971	0.872211	0.834017	1.34238	0.929356	1.22259	1.2904
2:00:00	0.816891	1.65871	1.40494	1.18487	0.957875	1.58605	1.899	1.95997	2.27579	0.653959	1.01049	1.09335	0.837333	0.727509	0.365114	0.976107
4:00:00	0.63209	0.790175	0.719769	1.163	1.63675	0.85131	0.877831	0.931065	1.65481	0.942055	0.942479	1.04905	0.722967	0.422142	0.303585	0.805532
6:00:00	0.84877	0.937143	0.748906	0.893674	0.985383	0.558634	1.10858	1.36418	1.94058	1.4533	0.824566	0.680742	0.755855	0.324129	0.636701	0.918083
8:00:00	0.95263	1.30331	0.697097	0.55872	0.985383	1.3846	0.345958	1.17018	1.79805	0.996146	0.682856	0.843107	0.377372	0.211355	0.215545	0.491755
