# Supplementary material for: NGFR induces melanoma invasion and immunotherapy resistance through myosin light chain 2 modulation
Source: EMBO J. 2026 May 26;45(14):4988–5023. doi: 10.1038/s44318-026-00803-2 (PMC13373201; doi:10.1038/s44318-026-00803-2)
Supplement: Supplementary file 9 — Source data Fig. 6 [file 44318_2026_803_MOESM9_ESM.zip › Fig 6/6O.xlsx]

## Sheet: Hoja1
Time (h)	ROCKi + THX-B				ROCKi + THX-B + MG132
	Exp1	Exp2	Exp3	Exp4	Exp1	Exp2	Exp3	Exp4
0	1	1	1	1	1	1	1	1
4	0.36466	0.452751	0.604467	0.598923	0.628601	0.760782	0.870726	1.16052
6	0.438	0.466314	0.522678	0.610501	0.536102	0.86524	0.857579	1.14533
8	0.490644	0.153991	1,139587649*	0.375707	0.336051	0.874895	0.596696	1.07985
			*outlier
