# Supplementary material for: NGFR induces melanoma invasion and immunotherapy resistance through myosin light chain 2 modulation
Source: EMBO J. 2026 May 26;45(14):4988–5023. doi: 10.1038/s44318-026-00803-2 (PMC13373201; doi:10.1038/s44318-026-00803-2)
Supplement: Supplementary file 10 — Source data Fig. 7 [file 44318_2026_803_MOESM10_ESM.zip]

Archive with 26 entries (22 files):
- Fig 7/
- Fig 7/7A/
- Fig 7/7A/NGFR-IF.tif
- Fig 7/7A/NGFR-TB.tif
- Fig 7/7B.xlsx
- Fig 7/7C/
- Fig 7/7C/H-Score Metastasis.tif
- Fig 7/7C/H-Score Primary.tif
- Fig 7/7C/NGFR Metastasis.tif
- Fig 7/7C/NGFR Primary.tif
- Fig 7/7D.xlsx
- Fig 7/7E.xlsx
- Fig 7/7F.xlsx
- Fig 7/7G/
- Fig 7/7G/IF-DAPI.tif
- Fig 7/7G/IF-Merge.tif
- Fig 7/7G/IF-NGFR.tif
- Fig 7/7G/IF-pMLC2.tif
- Fig 7/7G/IF-S100-MelanA.tif
- Fig 7/7G/TB-Dapi.tif
- Fig 7/7G/TB-Merge.tif
- Fig 7/7G/TB-NGFR.tif
- Fig 7/7G/TB-pMLC2.tif
- Fig 7/7G/TB-S100-MelanA.tif
- Fig 7/7H.xlsx
- Fig 7/7I.xlsx
