# Supplementary material for: NGFR induces melanoma invasion and immunotherapy resistance through myosin light chain 2 modulation
Source: EMBO J. 2026 May 26;45(14):4988–5023. doi: 10.1038/s44318-026-00803-2 (PMC13373201; doi:10.1038/s44318-026-00803-2)
Supplement: Supplementary file 10 — Source data Fig. 7 [file 44318_2026_803_MOESM10_ESM.zip › Fig 7/7B.xlsx]

## Sheet: Hoja1
TB (n=53)	IF (n=53)
0	0
0	0
0	0
0	0
0	5
0	0
0	0
0	0
5	0
0	0
0	0
0	0
50	120
60	150
0	0
50	100
0	90
60	30
20	15
0	0
0	2
0	0
0	20
30	80
0	20
0	20
10	10
0	0
20	60
0	40
0	0
0	0
0	0
0	0
0	0
0	0
0	0
0	0
0	0
0	0
0	0
0	0
0	0
0	0
10	50
20	60
0	0
0	0
0	0
0	0
0	0
0	0
0	0
