# Supplementary material for: NGFR induces melanoma invasion and immunotherapy resistance through myosin light chain 2 modulation
Source: EMBO J. 2026 May 26;45(14):4988–5023. doi: 10.1038/s44318-026-00803-2 (PMC13373201; doi:10.1038/s44318-026-00803-2)
Supplement: Supplementary file 10 — Source data Fig. 7 [file 44318_2026_803_MOESM10_ESM.zip › Fig 7/7D.xlsx]

## Sheet: Hoja1
Primary (n=53)	Met (n=43)
0	10
0	55
0	0
0	0
2.5	0
0	30
0	50
0	100
2.5	0
0	0
0	0
0	15
85	10
105	0
0	0
75	0
45	135
45	100
17.5	0
0	0
1	7.5
0	0
10	10
55	27.5
10	0
10	0
10	0
0	32.5
40	175
20	0
0	0
0	165
0	90
0	0
0	0
0	10
0	0
0	0
0	15
0	10
0	0
0	0
0	110
0
30
40
0
0
0
0
0
0
0
