# Supplementary material for: NGFR induces melanoma invasion and immunotherapy resistance through myosin light chain 2 modulation
Source: EMBO J. 2026 May 26;45(14):4988–5023. doi: 10.1038/s44318-026-00803-2 (PMC13373201; doi:10.1038/s44318-026-00803-2)
Supplement: Supplementary file 10 — Source data Fig. 7 [file 44318_2026_803_MOESM10_ESM.zip › Fig 7/7E.xlsx]

## Sheet: Hoja1
NGFR IF (n=43)	pMLC2 IF (n=43)
20	53.14
60	142.11
0	70.7
0	131.52
0	104.39
35	181.28
60	122.02
120	148.23
0	64.68
0	236.59
0	120.34
30	160.77
0	125.77
0	110.47
0	136.81
0	218.59
150	201.95
100	249.38
0	150.67
0	54.18
15	282.57
0	91.21
20	140.41
35	86.22
0	59.29
0	108.33
0	130.33
40	231.81
200	196.85
0	134.45
0	84.06
180	148.59
80	189.25
0	155.66
0	151.66
20	126.9
0	115.59
0	129.02
10	153.95
10	166.2
0	188.04
0	216.06
100	222.92
