# Supplementary material for: NGFR induces melanoma invasion and immunotherapy resistance through myosin light chain 2 modulation
Source: EMBO J. 2026 May 26;45(14):4988–5023. doi: 10.1038/s44318-026-00803-2 (PMC13373201; doi:10.1038/s44318-026-00803-2)
Supplement: Supplementary file 10 — Source data Fig. 7 [file 44318_2026_803_MOESM10_ESM.zip › Fig 7/7F.xlsx]

## Sheet: Hoja1
P75 + S100MelanA + pMLC2	ID	Localization	percent_positive_cells - center		ID	Localization	percent_positive_cells- IF
	A10 TTMA18	center	0		A2 TTMA18	IF	0.00912825
	A11 TTMA19	center	0		A4 TTMA18	IF	0
	A12 TTMA18	center	0		B10 TTMA18	IF	0
	A5 TTMA19	center	0		B11 TTMA19	IF	3.37717
	A7 TTMA19	center	0		C11 TTMA19	IF	0
	B3 TTMA19	center	0		C12 TTMA18	IF	0
	B7 TTMA18	center	0		C7 TTMA19	IF	0
	C10 TTMA18	center	0		D11 TTMA18	IF	0
	C3 TTMA19	center	0		D5 TTMA19	IF	0.0317561
	C4 TTMA18	center	0		D7 TTMA19	IF	0.0508647
	C5 TTMA19	center	0		E11 TTMA19	IF	2.20913
	C8 TTMA18	center	0		E8 TTMA18	IF	0
	D1 TTMA18	center	0		F1 TTMA18	IF	0
	E1 TTMA19	center	0		F10 TTMA18	IF	0.794351
	E2 TTMA18	center	0		F11 TTMA18	IF	1.03201
	E3 TTMA19	center	0.0210172		G1 TTMA18	IF	0
	E7 TTMA19	center	0.0678887		G11 TTMA19	IF	0.0872448
	G2 TTMA18	center	0		G12 TTMA18	IF	2.40964
	G3 TTMA19	center	0.0560119		G4 TTMA18	IF	0.669456
	G5 TTMA19	center	0		H11 TTMA18	IF	0
	G6 TTMA18	center	0.0809717		H3 TTMA18	IF	0.00801989
	G7 TTMA19	center	0.0143968		H5 TTMA19	IF	0.270571
	G8 TTMA18	center	0.498953
	H10 TTMA19	center	0
