# Supplementary material for: NGFR induces melanoma invasion and immunotherapy resistance through myosin light chain 2 modulation
Source: EMBO J. 2026 May 26;45(14):4988–5023. doi: 10.1038/s44318-026-00803-2 (PMC13373201; doi:10.1038/s44318-026-00803-2)
Supplement: Supplementary file 10 — Source data Fig. 7 [file 44318_2026_803_MOESM10_ESM.zip › Fig 7/7I.xlsx]

## Sheet: Sheet1
patient_id	cohort	NGFR	amoeboid_score
Pt1	HUGO2016	1.69198	0.85978
Pt10	HUGO2016	1.09917	-0.00481193
Pt12	HUGO2016	2.60074	0.321531
Pt14	HUGO2016	-0.933794	2.02096
Pt20	HUGO2016	-0.968389	-1.17438
Pt22	HUGO2016	1.04209	1.91519
Pt23	HUGO2016	-0.323497	0.503953
Pt25	HUGO2016	-0.131006	-0.950806
Pt7	HUGO2016	-0.588164	-0.66525
Pt1	RIAZ2017	-0.536726	-0.0647537
Pt10	RIAZ2017	-0.795541	-0.166048
Pt103	RIAZ2017	-0.356393	-1.457
Pt106	RIAZ2017	0.0748626	0.346822
Pt11	RIAZ2017	-0.296273	0.461195
Pt17	RIAZ2017	-1.42284	-0.621515
Pt2	RIAZ2017	-0.345695	0.114079
Pt24	RIAZ2017	-0.500478	1.47719
Pt26	RIAZ2017	-0.496245	-0.727279
Pt27	RIAZ2017	-0.119429	0.193072
Pt28	RIAZ2017	-0.720083	-0.508783
Pt29	RIAZ2017	0.482894	0.0797449
Pt31	RIAZ2017	-0.414608	0.0107266
Pt36	RIAZ2017	0.935456	2.22766
Pt37	RIAZ2017	-0.500995	0.10233
Pt38	RIAZ2017	-0.14767	0.0642536
Pt39	RIAZ2017	-0.991041	-2.16913
Pt4	RIAZ2017	0.564206	-0.900378
Pt46	RIAZ2017	0.110593	0.339937
Pt47	RIAZ2017	0.391467	1.04602
Pt5	RIAZ2017	-0.497736	0.248408
Pt52	RIAZ2017	1.03283	-0.840497
Pt59	RIAZ2017	-0.579694	0.231499
Pt62	RIAZ2017	-1.46288	-0.940795
Pt65	RIAZ2017	1.90457	1.32893
Pt66	RIAZ2017	-0.789044	-0.875126
Pt67	RIAZ2017	-1.51872	-0.636509
Pt77	RIAZ2017	1.19047	0.885133
Pt78	RIAZ2017	-0.52984	-2.10737
Pt79	RIAZ2017	-0.278592	-0.783548
Pt8	RIAZ2017	0.102271	1.68965
Pt82	RIAZ2017	-0.255673	-0.333981
Pt84	RIAZ2017	-1.12451	-1.19549
Pt85	RIAZ2017	1.40902	-1.05365
Pt89	RIAZ2017	2.56023	1.44308
Pt9	RIAZ2017	2.9433	0.574702
Pt90	RIAZ2017	-0.625966	-0.248322
Pt92	RIAZ2017	0.624808	0.18318
Pt98	RIAZ2017	-0.665003	-0.599052
