# Supplementary material for: NGFR induces melanoma invasion and immunotherapy resistance through myosin light chain 2 modulation
Source: EMBO J. 2026 May 26;45(14):4988–5023. doi: 10.1038/s44318-026-00803-2 (PMC13373201; doi:10.1038/s44318-026-00803-2)
Supplement: Supplementary file 11 — Figure EV1 Source Data [file 44318_2026_803_MOESM11_ESM.zip]

Archive with 24 entries (20 files):
- Fig EV1/
- Fig EV1/EV1A/
- Fig EV1/EV1A/Actina.tif
- Fig EV1/EV1A/EV1A-Readme.pdf
- Fig EV1/EV1A/NGFR nori.tif
- Fig EV1/EV1B/
- Fig EV1/EV1B/EV1B-Readme.pdf
- Fig EV1/EV1B/GAPDH-SKMEL147.tif
- Fig EV1/EV1B/NGFR-SKMEL147.tif
- Fig EV1/EV1C.xlsx
- Fig EV1/EV1D/
- Fig EV1/EV1D/CP CTL_DMSO 418-419  y THXB 417.tif
- Fig EV1/EV1D/CP N1_DMSO 380  y THXB 381-394.tif
- Fig EV1/EV1D/CP N1_DMSO 384-386-388 y THXB 413 D2.tif
- Fig EV1/EV1D/CP N1_DMSO 384-386-388 y THXB 413.tif
- Fig EV1/EV1D/CP N2_DMSO 397-401 y THXB 399-389-392-393.tif
- Fig EV1/EV1D/cpC THX-B.tif
- Fig EV1/EV1D/cpC Vehicle.tif
- Fig EV1/EV1D/cpNGFR1 THX-B.tif
- Fig EV1/EV1D/cpNGFR1 Vehicle.tif
- Fig EV1/EV1D/cpNGFR2 vehicle.tif
- Fig EV1/EV1D/cpNGFR2-THX-B.tif
- Fig EV1/EV1D/EV1D-Readme.pdf
- Fig EV1/EV1E.xlsx
