# Supplementary material for: NGFR induces melanoma invasion and immunotherapy resistance through myosin light chain 2 modulation
Source: EMBO J. 2026 May 26;45(14):4988–5023. doi: 10.1038/s44318-026-00803-2 (PMC13373201; doi:10.1038/s44318-026-00803-2)
Supplement: Supplementary file 11 — Figure EV1 Source Data [file 44318_2026_803_MOESM11_ESM.zip › Fig EV1/EV1C.xlsx]

## Sheet: Hoja1
Days	cpC (n=6)						cpC THX-B (n=6)						cpNGFR1 (n=6)						cpNGFR1 THX-B (n=6)						cpNGFR2 (n=6)						cpNGFR2 THX-B (n=6)
0	0	0	0	0	0	0	0	0	0	0	0	0	0	0	0	0	0	0	0	0	0	0	0	0	0	0	0	0	0	0	0	0	0	0	0	0
8	14.1372	58.0554	57.2403	14.1372	63.8886	16.6645	14.1372	14.1372	69.6388	46.0768	79.2799	45.3618	50.0957	14.1372	71.0903	67.0931	42.133	69.6389	73.4349	14.1372	14.1372	36.1772	55.7958	62.5646	54.2409	14.1372	14.1372	14.1372	14.1372	70.0554	14.1372	78.8245	14.1372	56.9163	14.1372	82.7535
11	39.659	118.143	56.7264	36.3848	85.1589	172.952	27.4273	41.921	76.238	30.8114	89.834	48.3492	64.7396	14.1372	121.139	53.5446	56.3355	76.0946	75.8116	57.5595	42.4965	35.6051	46.9446	61.5486	98.1009	48.589	30.2249	46.7107	57.42	104.951	56.6077	98.9633	46.9446	61.5486	69.9471	108.261
14	108.043	286.665	165.024	112.656	136.743	373.685	72.4632	59.611	256.983	80.2956	211.636	116.008	213.513	74.1727	296.555	138.396	176.874	135.211	237.804	169.513	83.3231	84.1518	183.286	216.977	169.978	65.6871	96.1189	101.336	146.991	330.073	165.944	236.596	117.871	167.861	145.525	350.116
17	115.716	516.303	385.631	269.773	222.151	838.885	122.101	55.1359	543.012	449.52	202.294	322.101	322.06	81.6097	552.798	224.748	370.123	280.392	285.739	350.724	209.236	206.67	432.902	376.94	88.2897	176.947	226.18	291.217	213.124	468.92	284.061	521.382	178.775	286.26	359.545	548.296
21	272.417	1244.78	551.691	666.401	636.093	1307.86	152.333	360.833	965.083	783.709	270.412	559.621	494.577	125.666	552.286	577.593	1260.6	619.618	605.218	514.112	342.497	401.793	649.072	419.215	158.491	668.681	485.177	381.175	426.192	945.332	305.553	736.49	374.57	685.226	582.269	1233.82
