# Supplementary material for: NGFR induces melanoma invasion and immunotherapy resistance through myosin light chain 2 modulation
Source: EMBO J. 2026 May 26;45(14):4988–5023. doi: 10.1038/s44318-026-00803-2 (PMC13373201; doi:10.1038/s44318-026-00803-2)
Supplement: Supplementary file 11 — Figure EV1 Source Data [file 44318_2026_803_MOESM11_ESM.zip › Fig EV1/EV1E.xlsx]

## Sheet: Hoja1
cpC (n=6)	cpC THX-B (n=6)	cpNGFR1 (n=6)	cpNGFR1 THX-B (n=6)	cpNGFR2 (n=6)	cpNGFR THX-B (n=6)
26200	86600	37800	23200	1700	302000
38000	8060	68000	25200	1470	338000
7560	10500	41100	31600	2370	184000
6180	21200	44800	28000	2600	166000
4110	3620	45400	17200	1320	118000
198000	53200	45000	19700	2190	76000
118000	2900	53700	14400	24000	186000
483000	3660	74900	7480	3780	112000
58900	18000	26100	21600	7710	76100
74000	3330	46000	11700	12700	49600
296000	26100	22200	40400	10150	67610
255000	81200	20300	62700	16970	59300
351000	17400	9860	75000	10140	26230
216000	15700	11400	61300	6150	45260
323000	22800	46600	63700	8272	107000
650000	68600	10200	35030	14230	14070
2660000	26500	23400	19570	6318	11900
271000	58800	27800	28770	2577	14760
958000	12400	9060	22690	5519	36900
22500	30000	8750	27060	2393	20380
16500	8240	3057	23940	12400	28790
18500	14600	2590	38660	13800	29190
12800	7670	1585	32690	11600	28520
5430	4070	1504	48350	14000	31520
6530	14400	1442	30700	6110	29230
15200	18900	16900	22300	56800	5209
11800	14000	28900	23600	10300	15910
22000	21400	25700	22700	10500	18940
7330	16500	20500	15600	8510	14590
20900	16300	12400	15600	6320	12470
