# Supplementary material for: NGFR induces melanoma invasion and immunotherapy resistance through myosin light chain 2 modulation
Source: EMBO J. 2026 May 26;45(14):4988–5023. doi: 10.1038/s44318-026-00803-2 (PMC13373201; doi:10.1038/s44318-026-00803-2)
Supplement: Supplementary file 12 — Figure EV2 Source Data [file 44318_2026_803_MOESM12_ESM.zip]

Archive with 43 entries (36 files):
- Fig EV2/
- Fig EV2/EV2A.jpg
- Fig EV2/EV2B/
- Fig EV2/EV2B/F10-2.tif
- Fig EV2/EV2B/F10-R28-1.tif
- Fig EV2/EV2B/F10-R28-2.tif
- Fig EV2/EV2B/F10-R31-2.tif
- Fig EV2/EV2B/F10-R31.tif
- Fig EV2/EV2B/F10_1.tif
- Fig EV2/EV2C.xlsx
- Fig EV2/EV2D.xlsx
- Fig EV2/EV2E.xlsx
- Fig EV2/EV2F/
- Fig EV2/EV2F/EV2F-Readme.pdf
- Fig EV2/EV2F/F10 R31 Anti PD-L1 THX-B.tif
- Fig EV2/EV2F/F10 R31 Anti PD-L1-1.tif
- Fig EV2/EV2F/F10 R31 Anti PD-L1.tif
- Fig EV2/EV2F/F10 R31 Vehicle-1.tif
- Fig EV2/EV2F/F10 R31 Vehicle.tif
- Fig EV2/EV2F/F10-R31 Combo.tif
- Fig EV2/EV2G.xlsx
- Fig EV2/EV2H/
- Fig EV2/EV2H/EV2H-Readme.pdf
- Fig EV2/EV2H/GAPDH F10R Y YUMM.tif
- Fig EV2/EV2H/NGFR F10R y YUMM.tif
- Fig EV2/EV2I/
- Fig EV2/EV2I/EV2I-Readme.pdf
- Fig EV2/EV2I/GAPDH.tif
- Fig EV2/EV2I/NGFR.tif
- Fig EV2/EV2J.xlsx
- Fig EV2/EV2K/
- Fig EV2/EV2K/cpC.tif
- Fig EV2/EV2K/cpNGFR.tif
- Fig EV2/EV2L.xlsx
- Fig EV2/EV2M.xlsx
- Fig EV2/EV2N/
- Fig EV2/EV2N/EV2M-Readme.pdf
- Fig EV2/EV2N/MelanA-NGFRHigh.tif
- Fig EV2/EV2N/MelanA-NGFRLow.tif
- Fig EV2/EV2N/NGFR High.tif
- Fig EV2/EV2N/NGFR-Low.tif
- Fig EV2/EV2N/S100-NGFRHigh.tif
- Fig EV2/EV2N/S100-NGFRLow.tif
