# Supplementary material for: NGFR induces melanoma invasion and immunotherapy resistance through myosin light chain 2 modulation
Source: EMBO J. 2026 May 26;45(14):4988–5023. doi: 10.1038/s44318-026-00803-2 (PMC13373201; doi:10.1038/s44318-026-00803-2)
Supplement: Supplementary file 12 — Figure EV2 Source Data [file 44318_2026_803_MOESM12_ESM.zip › Fig EV2/EV2C.xlsx]

## Sheet: Hoja1
B16-F10 (n=11)	B16-F10 R28 =(n=6)	R16-F10 R31 (n=10)
81.56	76.84	82.09
50.08	76.22	86.51
97.32	89.77	86.99
39.39	90.45	66.21
34.19	134.71	80.26
47.06	118.97	75.75
38.32		94.23
37.08		87.16
38.79		69.96
29.28		58.78
20.88
