# Supplementary material for: NGFR induces melanoma invasion and immunotherapy resistance through myosin light chain 2 modulation
Source: EMBO J. 2026 May 26;45(14):4988–5023. doi: 10.1038/s44318-026-00803-2 (PMC13373201; doi:10.1038/s44318-026-00803-2)
Supplement: Supplementary file 12 — Figure EV2 Source Data [file 44318_2026_803_MOESM12_ESM.zip › Fig EV2/EV2D.xlsx]

## Sheet: Hoja1
Days	R31-Vehicle (n=6)						R31-anti PD-L1 (n=6)						R31-anti PD-L1 + THX-B (n=6)
7	6.33996	12.4842	1.99776	0	3.68655	28.0447	16.2742	14.2167	15.0729	3.29879	3.59137	6.83835	0	4.38014	0.331753	9.9461	0.420658	0
9	10.3231	29.4525	11.5682	5.40035	52.0273	10.1919	25.2725	5.94547	34.7617	15.975	24.7015	29.2481	1.0472	34.4354	11.5246	12.8956	2.19406	1.76715
13	41.3157	15.9906	3.05363	46.0305	49.8896	23.5979	7.84897	3.11351	4.84795	3.50968	38.7251	10.0584	17.7373	1.03149	1.09807	8.18661	0	0
16	82.9431	11.1286	8.77637	55.112	111.705	21.6299	2.1047	13.0361	0.79633	2.9173	47.3705	3.42393	4.45051	2.45574	0	0	0	0
18	160.724	17.6163	30.5485	134.786	206.553	124.567	1.43676	0	0	14.1372	99.933	0	0	0	0	0	0	0
21	289.572	0	79.1358	268.241	708.547	124.567	0	11.3714	0	16.085	314.852	0	0	0	0	0	0	0
26	981.927	0	149.836	909.776	1358.68	194.689	1.59626	18.3398	14.688	21.4467	722.94	0	0	0	0	0	0	0
29	1505.05	0	246.009	1741.58		535.215	7.23825	49.718	61.6647	48.6054	1521.25	0	0	0	0	0	0	0
