# Supplementary material for: NGFR induces melanoma invasion and immunotherapy resistance through myosin light chain 2 modulation
Source: EMBO J. 2026 May 26;45(14):4988–5023. doi: 10.1038/s44318-026-00803-2 (PMC13373201; doi:10.1038/s44318-026-00803-2)
Supplement: Supplementary file 12 — Figure EV2 Source Data [file 44318_2026_803_MOESM12_ESM.zip › Fig EV2/EV2E.xlsx]

## Sheet: Hoja1
	Met-Free	Met		R31-Vehicle (n=6)	R31.anti PD-L1 (n=6)	R31-anti PD-L1 + THX-B (n=6)
R31-Vehicle	76.7	23.3		20	0	40
R31.anti PD-L1	36.7	63.3		20	100	0
	86.7	13.3		0	100	0
				0	0	40
				100	100	0
				0	80	0
