# Supplementary material for: NGFR induces melanoma invasion and immunotherapy resistance through myosin light chain 2 modulation
Source: EMBO J. 2026 May 26;45(14):4988–5023. doi: 10.1038/s44318-026-00803-2 (PMC13373201; doi:10.1038/s44318-026-00803-2)
Supplement: Supplementary file 12 — Figure EV2 Source Data [file 44318_2026_803_MOESM12_ESM.zip › Fig EV2/EV2G.xlsx]

## Sheet: Hoja1
Vehicle (n=6)	anti PD-L1 (n=6)	anti PD-L1 + THX-B (n=6)
311.2	192.5	599.4
544.4	231.6	388.6
198.6	198.9	340
217	201.4	715.9
212.5	174.2	447.1
181	10620	298.6
222.9	5663	527.8
3886	3269	270.6
221.2	7213	308.6
190.5	6731	446.9
208.4	3159	408.6
248.2	1195	441.5
235.8	1056	289.4
312.4	4118	265.5
173.8	1610	275
258	200.7	503.3
288.2	203	582.5
309.8	227.8	348.1
269.8	244.9	252.9
276.8	199.7	191.9
33540	93320	242.5
17340	42460	275.8
11360	55740	237
6484	37700	194.6
6580	11960	257.3
289.2	525.9	355.9
295.4	398.6	319.7
315.7	295	270.5
258.9	315.4	259.1
247.3	282.8	322
