# Supplementary material for: NGFR induces melanoma invasion and immunotherapy resistance through myosin light chain 2 modulation
Source: EMBO J. 2026 May 26;45(14):4988–5023. doi: 10.1038/s44318-026-00803-2 (PMC13373201; doi:10.1038/s44318-026-00803-2)
Supplement: Supplementary file 12 — Figure EV2 Source Data [file 44318_2026_803_MOESM12_ESM.zip › Fig EV2/EV2J.xlsx]

## Sheet: Hoja1
Days	cpC												cpNGFR
0	0	0	0	0	0	0	0	0	0	0	0	0	0	0	0	0	0	0	0	0	0	0	0	0
7	0	0	0	0	0	0	0	0	0	0	0	0	0	0	0	0	0	0	0	0	0	0	0	0
14	14.1372	98.6784	90.784	62.0575	51.2752	61.176	55.6203	71.1802	35.4659	54.7166	65.0712	33.9307	14.1372	33.114	39.5314	55.6203	20.4518	14.1372	0	0	40.5628	14.1372	32.5188	14.1372
17	0	86.548	96.4241	64.8474	75.3158	139.823	65.4931	69.3466	122.568	78.6173	64.9173	85.1724	14.1372	53.7854	67.9141	70.7947	44.8884	66.5806	0	0	51.8971	0	43.5453	34.4858
20	0	185.478	123.676	159.635	83.3854	193.884	104.288	91.0253	149.768	132.311	62.4634	100.792	14.1372	67.0137	47.241	32.7227	39.2222	37.1699	14.1372	14.1372	47.7614	14.1372	52.9826	35.9961
24	0	222.003	221.996	170.305	106.189	286.7	104.288	113.545	186.315	188.629	73.8983	164.027	0	99.1786	74.7964	0	45.8449	50.8382	0	14.1372	36.0077	0	59.9709	14.1372
28													0	86.0012	107.824	37.988	41.9718	104.008	27.0745	35.0612	64.0834	47.2497	73.197	0
31													0	143.99	124.51	102.16	69.7107	113.753	77.3629	57.9865	91.3741	78.2199	106.526	0
35													0	93.4058	104.54	80.0196	89.3877	113.753	29.2867	29.0341	85.545	93.4242	97.6392	0
37													0	144.714	207.574	100.735	43.8953	104.903			91.9245	99.1774	109.513	0
39														345.881	274.392	109.103	0	89.3976			134.776	131.883	124.897	65.8154
