# Supplementary material for: NGFR induces melanoma invasion and immunotherapy resistance through myosin light chain 2 modulation
Source: EMBO J. 2026 May 26;45(14):4988–5023. doi: 10.1038/s44318-026-00803-2 (PMC13373201; doi:10.1038/s44318-026-00803-2)
Supplement: Supplementary file 12 — Figure EV2 Source Data [file 44318_2026_803_MOESM12_ESM.zip › Fig EV2/EV2L.xlsx]

## Sheet: Hoja1
cpC	cpNGFR
21.114	17.268
14.916	76.866
14.81	62.161
2.104	11.733
2.39	107.749
2.631	43.585
1.555	15.929
2.903	101.889
3.642	173.859
3.319	7.411
4.435	34.062
8.195	30.452
5.553	27.917
8.581	60.811
6.693	67.96
8.317	7.04
7.268	6.67
7.387	6.35
7.285	6.24
9.944	31.19
5.744	11.66
4.783	34.248
19.926	14.963
29.438	27.161
10.435	10.866
8.447	7.512
2.545	57.602
2.728	11.316
2.509	6.868
2.31	28.353
11.717	8.516
11.397	4.7
7.428	3.363
6.512	5.287
	8.037
	1.61
	1.2
	1.31
	1.25
