# Supplementary material for: NGFR induces melanoma invasion and immunotherapy resistance through myosin light chain 2 modulation
Source: EMBO J. 2026 May 26;45(14):4988–5023. doi: 10.1038/s44318-026-00803-2 (PMC13373201; doi:10.1038/s44318-026-00803-2)
Supplement: Supplementary file 12 — Figure EV2 Source Data [file 44318_2026_803_MOESM12_ESM.zip › Fig EV2/EV2M.xlsx]

## Sheet: Hoja1
R (n=21)	NR (n=49)
3.3595	22.9357
2.8546	2.3871
0.0406	13.3965
4.0064	51.1797
2.9651	1.5183
9.7881	0.3615
6.6342	1.4447
7.2098	12.7088
20.0486	3.2501
4.2456	4.013
0.9546	2.13854
8.3471	1.39661
8.15143	2.78738
16.12	4.93621
0.213107	3.03225
7.453	0.246535
1.00243	2.82984
8.46187	2.25936
8.01275	2.27377
0.577172	3.8482
8.92337	1.59267
	8.08174
	2.56446
	13.554
	2.2576
	3.7076
	0.954885
	8.8848
	5.1614
	7.25644
	2.26868
	15.1084
	2.00111
	0.195591
	38.9544
	1.41289
	0.12801
	17.9842
	2.16114
	3.10723
	5.10821
	3.2065
	0.701061
	22.8397
	78.1212
	116.938
	1.85983
	9.52917
	1.74583
