# Supplementary material for: NGFR induces melanoma invasion and immunotherapy resistance through myosin light chain 2 modulation
Source: EMBO J. 2026 May 26;45(14):4988–5023. doi: 10.1038/s44318-026-00803-2 (PMC13373201; doi:10.1038/s44318-026-00803-2)
Supplement: Supplementary file 13 — Figure EV3 Source Data [file 44318_2026_803_MOESM13_ESM.zip]

Archive with 47 entries (39 files):
- Fig EV3/
- Fig EV3/EV3A/
- Fig EV3/EV3A/pMLC2-F10.tif
- Fig EV3/EV3A/pMLC2-R28.tif
- Fig EV3/EV3A/pMLC2-R31.tif
- Fig EV3/EV3B.xlsx
- Fig EV3/EV3C.xlsx
- Fig EV3/EV3D.xlsx
- Fig EV3/EV3E/
- Fig EV3/EV3E/EV3E-Readme.pdf
- Fig EV3/EV3E/GAPDH.tif
- Fig EV3/EV3E/NGFR.tif
- Fig EV3/EV3F/
- Fig EV3/EV3F/EV3F-Readme.pdf
- Fig EV3/EV3F/NGFR _GAPDH_pMLC2.tif
- Fig EV3/EV3G/
- Fig EV3/EV3G/act.tif
- Fig EV3/EV3G/EV3G-Readme.pdf
- Fig EV3/EV3G/myo tot.tif
- Fig EV3/EV3G/pMyo.tif
- Fig EV3/EV3H.xlsx
- Fig EV3/EV3I/
- Fig EV3/EV3I/Actin.tif
- Fig EV3/EV3I/EV3I-Readme.pdf
- Fig EV3/EV3I/MLC2 2D vs low adh.tif
- Fig EV3/EV3I/NGFR.tif
- Fig EV3/EV3I/pMLC2 2D vs low adh_high exposure.tif
- Fig EV3/EV3I/pMLC2 2D vs low adh_low exposure.tif
- Fig EV3/EV3J.xlsx
- Fig EV3/EV3K.xlsx
- Fig EV3/EV3L/
- Fig EV3/EV3L/cpC composite.jpg
- Fig EV3/EV3L/cpC_DAPI.tif
- Fig EV3/EV3L/cpC_pMLC2.tif
- Fig EV3/EV3L/CPN1 composite.jpg
- Fig EV3/EV3L/cpN1_DAPI.tif
- Fig EV3/EV3L/cpN1_pMLC2.tif
- Fig EV3/EV3L/cpN2 composite.jpg
- Fig EV3/EV3L/cpN2_DAPI.tif
- Fig EV3/EV3L/cpN2_pMLC2.tif
- Fig EV3/EV3M.xlsx
- Fig EV3/EV3N.xlsx
- Fig EV3/EV3O/
- Fig EV3/EV3O/EV3O-Readme.pdf
- Fig EV3/EV3O/GAPDH.jpg
- Fig EV3/EV3O/RhoA.jpg
- Fig EV3/EV3P.xlsx
