# Supplementary material for: NGFR induces melanoma invasion and immunotherapy resistance through myosin light chain 2 modulation
Source: EMBO J. 2026 May 26;45(14):4988–5023. doi: 10.1038/s44318-026-00803-2 (PMC13373201; doi:10.1038/s44318-026-00803-2)
Supplement: Supplementary file 13 — Figure EV3 Source Data [file 44318_2026_803_MOESM13_ESM.zip › Fig EV3/EV3B.xlsx]

## Sheet: Data figure
pMLC2 in B16 primary tumors (n=4), repeated 2 times	CTL	R28	R31
	107.61	139.64	129.77
	126.87	120.36	163.3
	86.345	147.51	179.65
	98.42	166.34	145.85

## Sheet: Experiments
pMLC2 in B16 primary tumors n=1	CTL	R28	R31		Table Analyzed	H scores all		Number of families	1
	107.61	139.64	129.77		Data sets analyzed	A-C		Number of comparisons per family	3
	126.87	120.36	163.3					Alpha	0.05
	86.345	147.51	179.65		ANOVA summary
	98.42	166.34	145.85		F	7.324		Tukey's multiple comparisons test	Mean Diff,	95,00% CI of diff,	Below threshold?	Summary	Adjusted P Value
					P value	0.0129		CTL vs. R28	-38.65	-76,80 to -0,5015	Yes	*	0.0472	A-B
					P value summary	*		CTL vs. R31	-49.83	-87,98 to -11,68	Yes	*	0.0133	A-C
					Significant diff. among means (P < 0.05)?	Yes		R28 vs. R31	-11.18	-49,33 to 26,97	No	ns	0.7017	B-C
					R squared	0.6194
pMLC2 in B16 primary tumors n=2	CTL	R28	R31		Table Analyzed	H scores n2		Number of families	1
*Staining so different we cannot plot it toghether	14.21	9.753	36.89		Data sets analyzed	A-C		Number of comparisons per family	3
	25.78	25.07	61.31					Alpha	0.05
	19.35	20.17	48.13		ANOVA summary
	5.677	23.6	48.13		F	17.29		Tukey's multiple comparisons test	Mean Diff,	95,00% CI of diff,	Significant?	Summary	Adjusted P Value
					P value	0.0008		CTL vs. R28	-3.394	-20,28 to 13,50	No	ns	0.8435	A-B
					P value summary	***		CTL vs. R31	-32.36	-49,25 to -15,47	Yes	**	0.0012	A-C
					Significant diff. among means (P < 0.05)?	Yes		R28 vs. R31	-28.97	-45,86 to -12,08	Yes	**	0.0025	B-C
					R square	0.7935
