# Supplementary material for: NGFR induces melanoma invasion and immunotherapy resistance through myosin light chain 2 modulation
Source: EMBO J. 2026 May 26;45(14):4988–5023. doi: 10.1038/s44318-026-00803-2 (PMC13373201; doi:10.1038/s44318-026-00803-2)
Supplement: Supplementary file 13 — Figure EV3 Source Data [file 44318_2026_803_MOESM13_ESM.zip › Fig EV3/EV3C.xlsx]

## Sheet: Hoja1
		Vehicle	THX-B
Exp1	1 - Field 1	85	72
	1 - Field 2	90	57
	1 - Field 3	83	63
	1 - Field 4	87	67
	2 - Field 1	75	67
	2 - Field 2	79	72
	2 - Field 3	76	67
	2 - Field 4	78	62
Exp2	1 - Field 1	89.7361	67.9389
	1 - Field 2	86.385	65.4167
	1 - Field 3	82.1176	67.7903
	1 - Field 4	90.364	68.6901
	2 - Field 1	68.6364	42.8571
	2 - Field 2	77.4775	20.915
	2 - Field 3	75.969	23.0159
	2 - Field 4		44.0945
