# Supplementary material for: NGFR induces melanoma invasion and immunotherapy resistance through myosin light chain 2 modulation
Source: EMBO J. 2026 May 26;45(14):4988–5023. doi: 10.1038/s44318-026-00803-2 (PMC13373201; doi:10.1038/s44318-026-00803-2)
Supplement: Supplementary file 13 — Figure EV3 Source Data [file 44318_2026_803_MOESM13_ESM.zip › Fig EV3/EV3D.xlsx]

## Sheet: Hoja1
		Vehicle	THX-B
Exp1	1 - Field 1	72.1723	31.3653
	1 - Field 2	74.5387	38.4615
	1 - Field 3	75.1381	84.4186
	1 - Field 4	65.9686	60.1719
	2 - Field 1	61.5625	64.5161
	2 - Field 2	68.9655	32.0312
	2 - Field 3	65.2308	57.4257
	2 - Field 4	62.7119	49.7942
Exp2	1 - Field 1	59.1133	45.0216
	1 - Field 2	80.7453	37.5661
	1 - Field 3	76.7241	42.2619
	1 - Field 4	71.7949	27.1318
	2 - Field 1	77.4038	51.3011
	2 - Field 2	68.3398	55.3506
	2 - Field 3	75.3846	60.3053
	2 - Field 4	73.913	48.4429
