# Supplementary material for: NGFR induces melanoma invasion and immunotherapy resistance through myosin light chain 2 modulation
Source: EMBO J. 2026 May 26;45(14):4988–5023. doi: 10.1038/s44318-026-00803-2 (PMC13373201; doi:10.1038/s44318-026-00803-2)
Supplement: Supplementary file 13 — Figure EV3 Source Data [file 44318_2026_803_MOESM13_ESM.zip › Fig EV3/EV3M.xlsx]

## Sheet: Hoja1
	cpC (n=126)	cpNGFR1 (n=102)	cpNGFR2 (n=108)
Exp1	0.827	0.348	0.892
	0.852	0.133	0.727
	0.954	0.415	0.98
	0.928	0.525	0.867
	0.891	0.911	0.704
	0.961	0.413	0.899
	0.722	0.464	0.764
	0.872	0.785	0.904
	0.878	0.515	0.709
	0.864	0.798	0.853
	0.855	0.201	0.697
	0.906	0.621	0.872
	0.902	0.491	0.637
	0.83	0.907	0.785
	0.879	0.525	0.942
	0.391	0.55	0.177
	0.883	0.25	0.876
	0.887	0.385	0.967
	0.917	0.37	0.803
	0.851	0.715	0.831
	0.954	0.799	0.972
	0.857	0.82	0.987		DF	MS	F (DFn, DFd)	P value
	0.883	0.653	0.845		2	1.497	F (2, 333) = 43,64	P<0,0001
	0.947	0.953	0.874		333	0.03431
	0.561	0.954	0.888		335
	0.847	0.924	0.67
	0.951	0.645	0.65
	0.93	0.842	0.717
	0.886	0.495	0.777
	0.883	0.178	0.708
	0.697	0.216	0.961		95,00% CI of diff,	Significant?	Summary	Adjusted P Value	A-?
	0.561	0.983	0.542		0,1675 to 0,2773	Yes	****	<0,0001	B	cpNGFR1
	0.808	0.722	0.84		-0,007689 to 0,1005	No	ns	0.1042	C	cpNGFR2
	0.872	0.794	0.921
	0.964	0.258	0.44
	0.889	0.167	0.862
	0.892	0.919	0.76
	0.966	0.377	0.872
	0.642	0.679	0.907
	0.777		0.921
	0.995		0.809
	0.888		0.883
	0.947		0.929
	0.866		0.798
	0.169		0.785
	0.87		0.823
	0.917		0.862
	0.938
	0.962
	0.977
	0.889
Exp2	0.701	0.695	0.647
	0.813	0.195	0.63
	0.94	0.194	0.964
	0.902	0.678	0.86
	0.913	0.949	0.919
	0.944	0.974	0.883
	0.856	0.383	0.955
	0.921	0.507	0.946
	0.893	0.831	0.92
	0.975	0.188	0.843
	0.826	0.171	0.902
	0.811	0.647	0.931
	0.866	0.8	0.723
	0.917	0.572	0.808
	0.637	0.926	0.782
	0.897	0.303	0.94
	0.814	0.521	0.889
	0.984	0.216	0.961
	0.928	0.791	0.791
	0.944	0.938	0.967
	0.919	0.699	0.781
	0.886	0.617	0.89
	0.897	0.257	0.952
	0.84	0.8	0.705
		0.964	0.799
		0.917	0.899
		0.405	0.822
		0.391	0.345
		0.824	0.941
		0.828	0.963
		0.802	0.538
Exp3	0.759	0.901	0.82
	0.804	0.846	0.83
	0.728	0.869	0.77
	0.874	0.174	0.857
	0.582	0.746	0.876
	0.69	0.891	0.84
	0.878	0.551	0.946
	0.857	0.572	0.239
	0.837	0.552	0.512
	0.962	0.884	0.722
	0.803	0.874	0.759
	0.777	0.942	0.793
	0.653	0.27	0.918
	0.966	0.876	0.838
	0.875	0.394	0.932
	0.736	0.361	0.633
	0.781	0.733	0.823
	0.865	0.952	0.908
	0.942	0.926	0.856
	0.961	0.842	0.866
	0.906	1	0.631
	0.954	0.236	0.876
	0.86	0.967	0.806
	0.921	0.944	0.611
	0.756	1	0.853
	0.754	0.254	0.924
	0.914	0.659	0.812
	0.55	0.891	0.541
	0.897	0.859	0.871
	0.886	0.959	0.864
	0.835	0.668
	0.909	0.233
	0.923
	0.818
	0.914
	0.952
	0.819
	1
	0.852
	0.963
	0.897
	0.903
	0.877
	0.867
	0.863
	0.802
	0.911
	0.916
	0.898
	0.83
	0.973
