# Supplementary material for: NGFR induces melanoma invasion and immunotherapy resistance through myosin light chain 2 modulation
Source: EMBO J. 2026 May 26;45(14):4988–5023. doi: 10.1038/s44318-026-00803-2 (PMC13373201; doi:10.1038/s44318-026-00803-2)
Supplement: Supplementary file 13 — Figure EV3 Source Data [file 44318_2026_803_MOESM13_ESM.zip › Fig EV3/EV3N.xlsx]

## Sheet: Hoja1
	Dapi	pMLC2	NGFR
sph1	1	1.90579	2.00667
sph2	1	2.61637	3.94563
sph3	1	3.32176	4.80136
sph4	1	2.2864	3.01428
sph5	1	2.57972	3.64537
sph6	1	2.63837	3.19575
