# Supplementary material for: NGFR induces melanoma invasion and immunotherapy resistance through myosin light chain 2 modulation
Source: EMBO J. 2026 May 26;45(14):4988–5023. doi: 10.1038/s44318-026-00803-2 (PMC13373201; doi:10.1038/s44318-026-00803-2)
Supplement: Supplementary file 13 — Figure EV3 Source Data [file 44318_2026_803_MOESM13_ESM.zip › Fig EV3/EV3P.xlsx]

## Sheet: Hoja1
	Vehicle	THX-B
Exp1	1	0.497981
Exp2	1	0.610231
Exp3	1	0.392024
