# Supplementary material for: NGFR induces melanoma invasion and immunotherapy resistance through myosin light chain 2 modulation
Source: EMBO J. 2026 May 26;45(14):4988–5023. doi: 10.1038/s44318-026-00803-2 (PMC13373201; doi:10.1038/s44318-026-00803-2)
Supplement: Supplementary file 14 — Figure EV4 Source Data [file 44318_2026_803_MOESM14_ESM.zip]

Archive with 33 entries (27 files):
- Fig EV4/
- Fig EV4/EV4A/
- Fig EV4/EV4A/cp-C1-ROCKi.tif
- Fig EV4/EV4A/cp-C2-ROCKi.tif
- Fig EV4/EV4A/cp-NGFR1-ROCKi.tif
- Fig EV4/EV4A/cp-NGFR2-ROCKi.tif
- Fig EV4/EV4B.xlsx
- Fig EV4/EV4C/
- Fig EV4/EV4C/ACTIN.tif
- Fig EV4/EV4C/EV4C-Readme.pdf
- Fig EV4/EV4C/GAPDH.tif
- Fig EV4/EV4C/NGFR.tif
- Fig EV4/EV4C/pMLC2.tif
- Fig EV4/EV4D.xlsx
- Fig EV4/EV4E.xlsx
- Fig EV4/EV4F/
- Fig EV4/EV4F/ACTIN.tif
- Fig EV4/EV4F/EV4F-Readme.pdf
- Fig EV4/EV4F/NGFR.tif
- Fig EV4/EV4F/pMCL2.tif
- Fig EV4/EV4G.xlsx
- Fig EV4/EV4H/
- Fig EV4/EV4H/EV4H-Readme.pdf
- Fig EV4/EV4H/ROCKi-Combo-GAPDH.tif
- Fig EV4/EV4H/ROCKi-Combo-MLC2.tif
- Fig EV4/EV4H/Vehicle-THX-B MLC2.tif
- Fig EV4/EV4H/Vehicle-THX-B-GAPDH.tif
- Fig EV4/EV4I.xlsx
- Fig EV4/EV4J/
- Fig EV4/EV4J/Actin.tif
- Fig EV4/EV4J/EV4J-Readme.pdf
- Fig EV4/EV4J/MLC2.tif
- Fig EV4/EV4K.xlsx
