# Supplementary material for: NGFR induces melanoma invasion and immunotherapy resistance through myosin light chain 2 modulation
Source: EMBO J. 2026 May 26;45(14):4988–5023. doi: 10.1038/s44318-026-00803-2 (PMC13373201; doi:10.1038/s44318-026-00803-2)
Supplement: Supplementary file 14 — Figure EV4 Source Data [file 44318_2026_803_MOESM14_ESM.zip › Fig EV4/EV4B.xlsx]

## Sheet: Hoja1
		cpC (n=12)	cpNGFR1 (n=11)	cpNGFR2 (n=16)
Exp1	shp1	3.01302	1.85202	1.85202
	shp2	2.551	1.76285	1.76285
	shp3	3.09448	1.82194	1.82194
	shp4	3.22243	1.41542	1.41542
	shp5	3.12891	1.57608	2.13876
	shp6		1.94319	1.97608
	shp7			1.82687
	shp8			2.21397
	shp9			1.1655
Exp2	shp10	7.51407	5.21214	5.6245
	shp11	5.14621	5.00293	4.88269
	shp12	9.51249	4.10586	4.61169
	shp13	9.36308	3.35636	3.00547
	shp14	5.62	3.13837	2.97443
	shp15	7.20154		5.04153
	shp16	6.76022		2.62626
