# Supplementary material for: NGFR induces melanoma invasion and immunotherapy resistance through myosin light chain 2 modulation
Source: EMBO J. 2026 May 26;45(14):4988–5023. doi: 10.1038/s44318-026-00803-2 (PMC13373201; doi:10.1038/s44318-026-00803-2)
Supplement: Supplementary file 14 — Figure EV4 Source Data [file 44318_2026_803_MOESM14_ESM.zip › Fig EV4/EV4D.xlsx]

## Sheet: Hoja1
A375P	Vehicle	ROCKi
Exp1	1	0.66509
Exp2	1	0.477016
Exp3	1	0.474048
Exp4	1	0.295717
Exp5	1	0.537364
Exp6	1	0.593121
Exp7	1	0.526221
Exp8	1	0.252489
