# Supplementary material for: NGFR induces melanoma invasion and immunotherapy resistance through myosin light chain 2 modulation
Source: EMBO J. 2026 May 26;45(14):4988–5023. doi: 10.1038/s44318-026-00803-2 (PMC13373201; doi:10.1038/s44318-026-00803-2)
Supplement: Supplementary file 14 — Figure EV4 Source Data [file 44318_2026_803_MOESM14_ESM.zip › Fig EV4/EV4G.xlsx]

## Sheet: Hoja1
SK-MEL-147	Vehicle			ROCKi
	cpC	cpNGFR1	cpNGFR2	cpC	cpNGFR1	cpNGFR2
Exp1	1	1.11195	0.972028	1.05615	0.803046	0.609842
Exp2	1	1.5927	0.891137	0.892358		0.418297
Exp3	1	0.704481	1.04542	0.799932	0.609428	0.731774
