# Supplementary material for: NGFR induces melanoma invasion and immunotherapy resistance through myosin light chain 2 modulation
Source: EMBO J. 2026 May 26;45(14):4988–5023. doi: 10.1038/s44318-026-00803-2 (PMC13373201; doi:10.1038/s44318-026-00803-2)
Supplement: Supplementary file 14 — Figure EV4 Source Data [file 44318_2026_803_MOESM14_ESM.zip › Fig EV4/EV4I.xlsx]

## Sheet: Hoja1
Time after CHX-Treatment (h)	Vehicle				THX-B				ROCKi				ROCKi + THX-B
	Exp1	Exp2	Exp3	Exp4	Exp1	Exp2	Exp3	Exp4	Exp1	Exp2	Exp3	Exp4	Exp1	Exp2	Exp3	Exp4
0:00:00	1	1	1	1	1	1	1	1	1	1	1	1	1	1	1	1
1:00:00	1.98448	1.00901	1.10328	1.36677	1.36049	1.01087	2.02345	1.10181	1.19262	1.24284	0.589455	0.932506	1.58518		1.08186	1.29732
2:00:00	1.50812	1.24018	1.45137	0.985487	1.15754	1.92263	1.5167	1.24109	0.67102	1.31311	0.879746	0.756088	1.60231	0.375701	1.15769	0.819998
4:00:00	2.28109	1.18974	0.894471	1.05301	0.8506	1.97579	1.34943	1.13157	1.59527	0.904738	0.656474	0.801628	1.68472	0.47996	0.941205	0.843497
6:00:00	0.878835	0.982876	0.977474	0.804317	1.27905	1.09409	2.17187	1.3629	1.26673		1.05662	1.01882	0.805196	0.37148	0.638344	0.606463
8:00:00	1.3762	1.40359	0.838386	1.18813	1.69331	1.04823	1.31775	1.07793	1.68331	0.754786	0.997699	1.11752	0.582128	0.317281	0.698842	0.639975
