# Supplementary material for: NGFR induces melanoma invasion and immunotherapy resistance through myosin light chain 2 modulation
Source: EMBO J. 2026 May 26;45(14):4988–5023. doi: 10.1038/s44318-026-00803-2 (PMC13373201; doi:10.1038/s44318-026-00803-2)
Supplement: Supplementary file 14 — Figure EV4 Source Data [file 44318_2026_803_MOESM14_ESM.zip › Fig EV4/EV4K.xlsx]

## Sheet: Hoja1
Time (h)	ROCKi + THX-B			ROCKi + THX-B + MG132
	Exp1	Exp2	Exp3	Exp1	Exp2	Exp3
0	1	1	1	1	1	1
4	0.830487	0.626764	1.02396	0.727765	1.46075	1.81135
6	0.572973	0.463779	0.692602	0.858859	1.5046	1.77759
8	0.724983	0.00073624	0.477307	0.68482	1.23487	1.84896
