# Supplementary material for: NGFR induces melanoma invasion and immunotherapy resistance through myosin light chain 2 modulation
Source: EMBO J. 2026 May 26;45(14):4988–5023. doi: 10.1038/s44318-026-00803-2 (PMC13373201; doi:10.1038/s44318-026-00803-2)
Supplement: Supplementary file 15 — Figure EV5 Source Data [file 44318_2026_803_MOESM15_ESM.zip]

Archive with 16 entries (13 files):
- Fig EV5/
- Fig EV5/EV5A/
- Fig EV5/EV5A/Cell segmentation.jpg
- Fig EV5/EV5A/Raw image.jpg
- Fig EV5/EV5A/Spectral unmixing.jpg
- Fig EV5/EV5A/tissue segmentation.jpg
- Fig EV5/EV5B/
- Fig EV5/EV5B/ACTIN.tif
- Fig EV5/EV5B/EV5A-Readme.pdf
- Fig EV5/EV5B/MLC2.tif
- Fig EV5/EV5B/NGFR.tif
- Fig EV5/EV5B/pMLC2.tif
- Fig EV5/EV5C.xlsx
- Fig EV5/EV5D.xlsx
- Fig EV5/EV5E.xlsx
- Fig EV5/EV5F.xlsx
