# Supplementary material for: NGFR induces melanoma invasion and immunotherapy resistance through myosin light chain 2 modulation
Source: EMBO J. 2026 May 26;45(14):4988–5023. doi: 10.1038/s44318-026-00803-2 (PMC13373201; doi:10.1038/s44318-026-00803-2)
Supplement: Supplementary file 15 — Figure EV5 Source Data [file 44318_2026_803_MOESM15_ESM.zip › Fig EV5/EV5C.xlsx]

## Sheet: Hoja1
NGFR expression	Cell line	Non IT-R	Cell line	IT-R
Exp1	201	2.53424	218	22.3642
	314	0.446524	227	206.643
	707	0.0192322	522	0.318015
Exp2	201	1.16845	218	29.1351
	314	0.485981	227	226.38
	707	1.34557	522	3.46407
Exp3	201	1.19856	218	15.9521
	314	0.335303	227	97.063
	707	1.46614	522	1.82555
