# Supplementary material for: NGFR induces melanoma invasion and immunotherapy resistance through myosin light chain 2 modulation
Source: EMBO J. 2026 May 26;45(14):4988–5023. doi: 10.1038/s44318-026-00803-2 (PMC13373201; doi:10.1038/s44318-026-00803-2)
Supplement: Supplementary file 15 — Figure EV5 Source Data [file 44318_2026_803_MOESM15_ESM.zip › Fig EV5/EV5D.xlsx]

## Sheet: Hoja1
pMCL2	Cell line	Non IT-R	Cell line	IT-R
Exp1	201	1.53109	218	2.69862
	314	0.822428	227	3.92232
	707	0.646483	522	9.56139
Exp2	201	1.02037	218	1.01732
	314	0.652006	227	2.21794
	707	1.32762	522	1.70881
Exp3	201	1.46951	218	0.989888
	314	0.417713	227	3.23168
	707	1.11277	522	4.0396
