# Supplementary material for: NGFR induces melanoma invasion and immunotherapy resistance through myosin light chain 2 modulation
Source: EMBO J. 2026 May 26;45(14):4988–5023. doi: 10.1038/s44318-026-00803-2 (PMC13373201; doi:10.1038/s44318-026-00803-2)
Supplement: Supplementary file 15 — Figure EV5 Source Data [file 44318_2026_803_MOESM15_ESM.zip › Fig EV5/EV5E.xlsx]

## Sheet: Hoja1
MLC2 expression	Cell line	Non IT-R	Cell line	IT-R
Exp1	201	1.50491	218	1.23072
	314	1.17611	227	3.14666
	707	0.318987	522	4.60995
Exp2	201	0.799653	218	1.64387
	314	1.68549	227	7.23974
	707	0.514854	522	1.66338
Exp3	201	1.33854	218	0.74519
	314	1.46534	227	2.73113
	707	0.196121	522	1.519
