# Supplementary material for: NGFR induces melanoma invasion and immunotherapy resistance through myosin light chain 2 modulation
Source: EMBO J. 2026 May 26;45(14):4988–5023. doi: 10.1038/s44318-026-00803-2 (PMC13373201; doi:10.1038/s44318-026-00803-2)
Supplement: Supplementary file 15 — Figure EV5 Source Data [file 44318_2026_803_MOESM15_ESM.zip › Fig EV5/EV5F.xlsx]

## Sheet: Sheet1
patient_id	cohort	NGFR	amoeboid_score
Pt13	HUGO2016	1.5421	1.06969
Pt15	HUGO2016	-0.404459	-1.78164
Pt19	HUGO2016	0.762707	0.832961
Pt2	HUGO2016	-0.293879	-1.6531
Pt4	HUGO2016	-0.437391	-0.375503
Pt5	HUGO2016	-1.96436	0.241674
Pt6	HUGO2016	-0.132523	-0.203477
Pt8	HUGO2016	0.359469	-0.912407
Pt9	HUGO2016	0.444221	-0.955681
Pt101	RIAZ2017	0.510532	0.0277261
Pt18	RIAZ2017	0.49023	-0.159626
Pt3	RIAZ2017	1.09128	0.628754
Pt30	RIAZ2017	-1.44893	-1.61642
Pt34	RIAZ2017	0.414045	0.180509
Pt44	RIAZ2017	-0.967982	0.794748
Pt48	RIAZ2017	0.522243	-1.57952
Pt49	RIAZ2017	0.475576	1.21462
Pt72	RIAZ2017	-1.19707	-0.339226
Pt94	RIAZ2017	0.567943	0.708941
